# Supplementary material for: Neodymium in the oceans: a global database, a regional comparison and implications for palaeoceanographic research
Source: Philos Trans A Math Phys Eng Sci. 2016 Nov 28;374(2081):20150293. doi: 10.1098/rsta.2015.0293 (PMC5069528; doi:10.1098/rsta.2015.0293)
Supplement: Global Database [file rsta20150293supp1.xlsx]

## Sheet: Nd isotope database
Ref No.	Reference	Publication year	Cruise	Sample type	Sample name	Station	Day	Month	Year	Lat [°N]	Long [°E]	Bottom depth [m]	Depth [m]	Nd [pmol/kg]	143Nd/144Nd	143Nd/144Nd error	εNd	εNd error	θ [°C]	Sal	σθ [kg/m3]	γθ [kg/m3]	O2 [µmol/kg]	PO43-[µmol/kg]	NO3- [µmol/kg]	SiO2 [µmol/kg]	143Nd/144Nd filter [µm]	[Nd] filter [µm]	Water mass	Region	Comment
1	Piepgras et al 1979	1979	CEROP-II	CTD	SW-1	-999	-999	-999	-999	36.783	-122.8	-999	1000	22.1852	0.511641	3.6e-05	-3.8	0.7	-999	-999	-999	-999	-999	-999	-999	-999	0.4	NF	-999	North Pacific	143/144 data from this paper, but eNd data from Piepgras and Wasserburg (1980).
1	Piepgras et al 1979	1979	CEROP-II	CTD	SW-2	-999	-999	-999	-999	36.833	-122.83	-999	2400	-999	0.511712	2.5e-05	-2.4	0.5	-999	-999	-999	-999	-999	-999	-999	-999	0.4	-999	-999	North Pacific	143/144 data from this paper, but eNd data from Piepgras and Wasserburg (1980).
1	Piepgras et al 1979	1979	CEROP-II	CTD	SW-3	-999	-999	-999	-999	36.783	-122.8	-999	1000	-999	0.511718	2.5e-05	-2.3	0.5	-999	-999	-999	-999	-999	-999	-999	-999	0.4	-999	-999	North Pacific	143/144 data from this paper, but eNd data from Piepgras and Wasserburg (1980).
1	Piepgras et al 1979	1979	GS-7901-139	CTD	SW-4a	-999	-999	3	1979	0.789	-86.122	-999	2500	15.2524	0.511706	3.4e-05	-2.5	0.7	-999	-999	-999	-999	-999	-999	-999	-999	NF	NF	-999	North Pacific	143/144 data from this paper, but eNd data from Piepgras and Wasserburg (1980).
1	Piepgras et al 1979	1979	GS-7901-139	CTD	SW-4b	-999	-999	3	1979	0.789	-86.122	-999	2500	-999	0.511731	2.8e-05	-2.1	0.5	-999	-999	-999	-999	-999	-999	-999	-999	NF	-999	-999	North Pacific	143/144 data from this paper, but eNd data from Piepgras and Wasserburg (1980).
2	Piepgras and Wasserburg 1980	1980	OCE63	CTD	OCE63-1-1	1	-999	5	1979	29.8833	-76.2367	-999	300	13.8658	0.511276	3e-05	-10.9	0.6	-999	-999	-999	-999	-999	-999	-999	-999	NF	NF	-999	North Atlantic
2	Piepgras and Wasserburg 1980	1980	OCE63	CTD profile	OCE63-2-1	2	-999	5	1979	27.9539	-70.3903	-999	1000	-999	0.511163	2.2e-05	-13.1	0.4	-999	-999	-999	-999	-999	-999	-999	-999	NF	-999	-999	North Atlantic
2	Piepgras and Wasserburg 1980	1980	OCE63	CTD profile	OCE63-2-2	2	-999	5	1979	27.9539	-70.3903	-999	2200	17.8175	0.51115	3.3e-05	-13.4	0.6	-999	-999	-999	-999	-999	-999	-999	-999	NF	NF	-999	North Atlantic
2	Piepgras and Wasserburg 1980	1980	OCE63	CTD profile	OCE63-2-3	2	-999	5	1979	27.9539	-70.3903	-999	3400	22.1159	0.511145	2.7e-05	-13.5	0.5	-999	-999	-999	-999	-999	-999	-999	-999	NF	NF	-999	North Atlantic
2	Piepgras and Wasserburg 1980	1980	OCE63	Surface CTD	OCE63-3-1	3	-999	5	1979	27.0283	-74.3333	-999	50	-999	0.511346	4.7e-05	-9.6	0.9	-999	-999	-999	-999	-999	-999	-999	-999	NF	-999	-999	North Atlantic
2	Piepgras and Wasserburg 1980	1980	OCE63	CTD	OCE63-4-2	4	-999	5	1979	27.1083	-74.35	-999	4100	-999	0.511135	3.7e-05	-13.7	0.7	-999	-999	-999	-999	-999	-999	-999	-999	NF	-999	-999	North Atlantic
3	Piepgras and Wasserburg 1982	1982	AII-107-11	CTD profile	-999	315	-999	-999	-999	-61.0194	-62.2558	-999	50	12.8258	0.511381	5e-05	-9.1	1	-999	-999	-999	-999	-999	-999	-999	-999	NF	NF	-999	Drake Passage
3	Piepgras and Wasserburg 1982	1982	AII-107-11	CTD profile	-999	315	-999	-999	-999	-61.0194	-62.2558	-999	800	15.9456	0.511388	3.9e-05	-9	0.7	-999	-999	-999	-999	-999	-999	-999	-999	NF	NF	-999	Drake Passage
3	Piepgras and Wasserburg 1982	1982	AII-107-11	CTD profile	-999	315	-999	-999	-999	-61.0194	-62.2558	-999	2000	22.5319	0.511418	3.8e-05	-8.4	0.7	-999	-999	-999	-999	-999	-999	-999	-999	NF	NF	-999	Drake Passage
3	Piepgras and Wasserburg 1982	1982	AII-107-11	CTD profile	-999	315	-999	-999	-999	-61.0194	-62.2558	-999	3600	29.1875	0.511389	2.1e-05	-8.9	0.4	-999	-999	-999	-999	-999	-999	-999	-999	NF	NF	-999	Drake Passage
3	Piepgras and Wasserburg 1982	1982	AII-107-11	CTD	-999	327	-999	-999	-999	-56.4653	-66.5503	-999	650	9.08209	0.511375	4e-05	-9.2	0.8	-999	-999	-999	-999	-999	-999	-999	-999	NF	NF	-999	Drake Passage
3	Piepgras and Wasserburg 1982	1982	AII-107-11	CTD	-999	327	-999	-999	-999	-56.4653	-66.5503	-999	1900	13.3805	0.511429	3.3e-05	-8.2	0.6	-999	-999	-999	-999	-999	-999	-999	-999	NF	NF	-999	Drake Passage
3	Piepgras and Wasserburg 1982	1982	AII-107-11	CTD	-999	261	-999	-999	-999	-47.7925	-83.2753	-999	3900	25.5824	0.511444	2.6e-05	-7.9	0.5	-999	-999	-999	-999	-999	-999	-999	-999	NF	NF	-999	South Pacific
3	Piepgras and Wasserburg 1982	1982	AII-107-11	CTD	-999	292	-999	-999	-999	-60.9006	-89.4064	-999	5050	28.3555	0.51143	2.8e-05	-8.2	0.6	-999	-999	-999	-999	-999	-999	-999	-999	NF	NF	-999	Sothern Ocean
3	Piepgras and Wasserburg 1982	1982	AII-107-11	CTD profile	-999	31	-999	-999	-999	-20	-159.983	-999	30	2.84942	0.511861	3.9e-05	0.3	0.8	-999	34.402	-999	-999	206	0.13	0.02	0.3	PF	PF	-999	South Pacific
3	Piepgras and Wasserburg 1982	1982	AII-107-11	CTD profile	-999	31	-999	-999	-999	-20	-159.983	-999	2800	17.8175	0.511617	3.6e-05	-4.5	0.7	-999	-999	-999	-999	165	2.14	33.4	112	PF	PF	-999	South Pacific
3	Piepgras and Wasserburg 1982	1982	AII-107-11	CTD profile	-999	31	-999	-999	-999	-20	-159.983	-999	4500	25.513	0.511435	2.9e-05	-8.1	0.6	-999	34.636	-999	-999	195	2.24	31.6	106	PF	PF	-999	South Pacific
3	Piepgras and Wasserburg 1982	1982	AII-107-11	CTD	-999	17	-999	-999	-999	14.6833	-160.017	-999	2000	-999	0.511848	2.4e-05	0	0.5	-999	-999	-999	-999	-999	-999	-999	-999	PF	-999	-999	North Pacific
4	Piepgras and Wasserburg 1983	1983	AII-109-01	Surface	-999	95	-999	-999	-999	36.2872	-10.0408	-999	0	12.4792	0.511264	3.3e-05	-11.4	0.7	-999	36.545	-999	-999	230	0.01	0.2	1.34	NF	NF	-999	Eastern North Atlantic
4	Piepgras and Wasserburg 1983	1983	AII-109-01	CTD profile	-999	95	-999	-999	-999	36.2872	-10.0408	-999	200	13.9351	0.511208	1.9e-05	-12.5	0.4	-999	35.891	-999	-999	222	0.33	5.82	2.74	NF	NF	-999	Eastern North Atlantic
4	Piepgras and Wasserburg 1983	1983	AII-109-01	CTD profile	-999	95	-999	-999	-999	36.2872	-10.0408	-999	500	15.6683	0.51124	3e-05	-11.9	0.6	-999	35.651	-999	-999	198	0.81	13.97	6.56	NF	NF	-999	Eastern North Atlantic
4	Piepgras and Wasserburg 1983	1983	AII-109-01	CTD profile	-999	95	-999	-999	-999	36.2872	-10.0408	-999	800	17.1936	0.511304	2.8e-05	-10.6	0.5	-999	36.019	-999	-999	184	0.85	14.33	8.76	NF	NF	-999	Eastern North Atlantic
4	Piepgras and Wasserburg 1983	1983	AII-109-01	CTD profile	-999	95	-999	-999	-999	36.2872	-10.0408	-999	1000	16.223	0.511348	2.9e-05	-9.8	0.6	-999	35.961	-999	-999	184	0.98	16.24	10.97	NF	NF	-999	Eastern North Atlantic
4	Piepgras and Wasserburg 1983	1983	AII-109-01	CTD profile	-999	95	-999	-999	-999	36.2872	-10.0408	-999	1000	16.2923	0.511334	2e-05	-10	0.4	-999	35.961	-999	-999	184	0.98	16.24	10.97	NF	NF	-999	Eastern North Atlantic
4	Piepgras and Wasserburg 1983	1983	AII-109-01	CTD profile	-999	95	-999	-999	-999	36.2872	-10.0408	-999	1150	18.0948	0.511251	2.8e-05	-11.7	0.5	-999	36.057	-999	-999	186	0.96	16.04	11.46	NF	NF	-999	Eastern North Atlantic
4	Piepgras and Wasserburg 1983	1983	AII-109-01	CTD profile	-999	95	-999	-999	-999	36.2872	-10.0408	-999	1300	17.2629	0.511253	2.6e-05	-11.6	0.6	-999	36.02	-999	-999	193	0.96	15.9	11.74	NF	NF	-999	Eastern North Atlantic
4	Piepgras and Wasserburg 1983	1983	AII-109-01	CTD profile	-999	95	-999	-999	-999	36.2872	-10.0408	-999	2000	17.0549	0.511221	2e-05	-12.2	0.4	-999	35.21	-999	-999	238	1.18	18.44	19.48	NF	NF	-999	Eastern North Atlantic
4	Piepgras and Wasserburg 1983	1983	AII-109-01	CTD profile	-999	95	-999	-999	-999	36.2872	-10.0408	-999	3000	19.6894	0.511208	2.5e-05	-12.5	0.5	-999	35.063	-999	-999	238	1.33	20.29	33.35	NF	NF	-999	Eastern North Atlantic
4	Piepgras and Wasserburg 1983	1983	AII-109-01	CTD profile	-999	95	-999	-999	-999	36.2872	-10.0408	-999	4000	23.0865	0.511245	2.2e-05	-11.8	0.4	-999	34.903	-999	-999	240	1.44	21.55	44.9	NF	NF	-999	Eastern North Atlantic
4	Piepgras and Wasserburg 1983	1983	AII-109-01	CTD	-999	101	-999	-999	-999	36.7542	-8.60556	-999	650	35.7737	0.51134	2e-05	-9.9	0.4	-999	36.587	-999	-999	-999	-999	-999	-999	NF	NF	-999	Gulf of Cadiz
4	Piepgras and Wasserburg 1983	1983	AII-109-01	CTD profile	-999	30	-999	-999	-999	36.2606	-61.9742	-999	200	13.5885	0.511365	2e-05	-9.4	0.4	-999	36.523	-999	-999	224	0.11	3.06	1.59	NF	NF	-999	Western North Atlantic
4	Piepgras and Wasserburg 1983	1983	AII-109-01	CTD profile	-999	30	-999	-999	-999	36.2606	-61.9742	-999	1100	18.0255	0.511128	2.1e-05	-14	0.4	-999	35.063	-999	-999	218	1.08	19.69	13.39	NF	NF	-999	Western North Atlantic
4	Piepgras and Wasserburg 1983	1983	AII-109-01	CTD profile	-999	30	-999	-999	-999	36.2606	-61.9742	-999	4850	62.4653	0.511153	1.6e-05	-13.6	0.3	-999	34.896	-999	-999	263	1.24	18.97	35.59	NF	NF	-999	Western North Atlantic
5	Strodal and Wasserburg 1986	1986	HUDSON-83-023	CTD profile	-999	43	-999	8	1983	64.3017	-57.2133	770	10	34.7338	0.510941	2e-05	-17.7	0.4	-999	-999	-999	-999	-999	-999	-999	-999	NF	NF	-999	Baffin Bay
5	Strodal and Wasserburg 1986	1986	HUDSON-83-023	CTD profile	-999	43	-999	8	1983	64.3017	-57.2133	770	110	27.1769	0.511074	2.7e-05	-15.1	0.5	-999	-999	-999	-999	-999	-999	-999	-999	NF	NF	-999	Baffin Bay
5	Strodal and Wasserburg 1986	1986	HUDSON-83-023	CTD profile	-999	43	-999	8	1983	64.3017	-57.2133	770	300	21.2146	0.511021	2.3e-05	-16	0.4	-999	-999	-999	-999	-999	-999	-999	-999	NF	NF	-999	Baffin Bay
5	Strodal and Wasserburg 1986	1986	HUDSON-83-023	CTD profile	-999	43	-999	8	1983	64.3017	-57.2133	770	410	21.5613	0.511003	1.8e-05	-16.5	0.4	-999	-999	-999	-999	-999	-999	-999	-999	NF	NF	-999	Baffin Bay
5	Strodal and Wasserburg 1986	1986	HUDSON-83-023	CTD profile	-999	43	-999	8	1983	64.3017	-57.2133	770	410	20.9373	0.511018	3.1e-05	-16.2	0.6	-999	-999	-999	-999	-999	-999	-999	-999	NF	NF	-999	Baffin Bay
5	Strodal and Wasserburg 1986	1986	HUDSON-83-023	CTD profile	-999	43	-999	8	1983	64.3017	-57.2133	770	680	22.2546	0.510999	2.7e-05	-16.6	0.5	-999	-999	-999	-999	-999	-999	-999	-999	NF	NF	-999	Baffin Bay
5	Strodal and Wasserburg 1986	1986	HUDSON-83-023	CTD profile	-999	43	-999	8	1983	64.3017	-57.2133	770	760	30.782	0.510809	2.6e-05	-20.3	0.5	-999	-999	-999	-999	-999	-999	-999	-999	NF	NF	-999	Baffin Bay
5	Strodal and Wasserburg 1986	1986	HUDSON-83-023	CTD profile	-999	43	-999	8	1983	64.3017	-57.2133	770	760	30.6434	0.510799	2.3e-05	-20.5	0.5	-999	-999	-999	-999	-999	-999	-999	-999	NF	NF	-999	Baffin Bay
5	Strodal and Wasserburg 1986	1986	HUDSON-83-023	CTD profile	-999	45	-999	8	1983	67.7283	-57.0283	212	0	39.3788	0.510479	2e-05	-26.6	0.4	-999	-999	-999	-999	-999	-999	-999	-999	NF	NF	-999	Baffin Bay
5	Strodal and Wasserburg 1986	1986	HUDSON-83-023	CTD profile	-999	45	-999	8	1983	67.7283	-57.0283	212	65	30.1581	0.510845	2.1e-05	-19.6	0.4	-999	-999	-999	-999	-999	-999	-999	-999	NF	NF	-999	Baffin Bay
5	Strodal and Wasserburg 1986	1986	HUDSON-83-023	CTD profile	-999	45	-999	8	1983	67.7283	-57.0283	212	190	44.3705	0.51061	2.3e-05	-24.2	0.5	-999	-999	-999	-999	-999	-999	-999	-999	NF	NF	-999	Baffin Bay
5	Strodal and Wasserburg 1986	1986	HUDSON-83-023	CTD profile	-999	48	-999	8	1983	74.35	-66.7667	2200	10	40.6961	0.510979	3.6e-05	-17	0.7	-999	-999	-999	-999	-999	-999	-999	-999	NF	NF	-999	Baffin Bay
5	Strodal and Wasserburg 1986	1986	HUDSON-83-023	CTD profile	-999	48	-999	8	1983	74.35	-66.7667	2200	150	40.0028	0.510608	1.4e-05	-24.4	0.4	-999	-999	-999	-999	-999	-999	-999	-999	NF	NF	-999	Baffin Bay
5	Strodal and Wasserburg 1986	1986	HUDSON-83-023	CTD profile	-999	48	-999	8	1983	74.35	-66.7667	2200	600	25.0971	0.510806	3e-05	-20.3	0.6	-999	-999	-999	-999	-999	-999	-999	-999	NF	NF	-999	Baffin Bay
5	Strodal and Wasserburg 1986	1986	HUDSON-83-023	CTD profile	-999	113	-999	8	1983	72.2	-65.675	2316	400	26.137	0.510762	2.2e-05	-21.2	0.4	-999	-999	-999	-999	-999	-999	-999	-999	NF	NF	-999	Baffin Bay
5	Strodal and Wasserburg 1986	1986	HUDSON-83-023	CTD profile	-999	113	-999	8	1983	72.2	-65.675	2316	1200	26.8303	0.510787	2.9e-05	-20.7	0.6	-999	-999	-999	-999	-999	-999	-999	-999	NF	NF	-999	Baffin Bay
5	Strodal and Wasserburg 1986	1986	HUDSON-83-023	CTD profile	-999	113	-999	8	1983	72.2	-65.675	2316	1600	31.614	0.510795	2.2e-05	-20.6	0.4	-999	-999	-999	-999	-999	-999	-999	-999	NF	NF	-999	Baffin Bay
5	Strodal and Wasserburg 1986	1986	HUDSON-83-023	CTD profile	-999	113	-999	8	1983	72.2	-65.675	2316	2200	42.8453	0.510707	2.6e-05	-22.3	0.5	-999	-999	-999	-999	-999	-999	-999	-999	NF	NF	-999	Baffin Bay
5	Strodal and Wasserburg 1986	1986	HUDSON-83-023	Surface CTD	-999	53	-999	8	1983	76.1133	-82.4167	842	60	32.03	0.511382	2.5e-05	-9.1	0.5	-999	-999	-999	-999	-999	-999	-999	-999	NF	NF	-999	Baffin Bay
5	Strodal and Wasserburg 1986	1986	HUDSON-83-023	Surface CTD	-999	87	-999	8	1983	74.1133	-81.75	680	35	34.8031	0.510943	2.5e-05	-17.7	0.6	-999	-999	-999	-999	-999	-999	-999	-999	NF	NF	-999	Baffin Bay
5	Strodal and Wasserburg 1986	1986	HUDSON-83-023	CTD	-999	87	-999	8	1983	74.1133	-81.75	680	135	41.3894	0.516022	2.1e-05	-23.9	0.4	-999	-999	-999	-999	-999	-999	-999	-999	NF	NF	-999	Baffin Bay
5	Strodal and Wasserburg 1986	1986	HUDSON-83-023	Surface CTD	-999	104	-999	8	1983	76.2	-71.8833	550	90	38.4082	0.510651	1.4e-05	-23.4	0.4	-999	-999	-999	-999	-999	-999	-999	-999	NF	NF	-999	Baffin Bay
5	Strodal and Wasserburg 1986	1986	HUDSON-83-023	CTD	-999	104	-999	8	1983	76.2	-71.8833	550	180	33.6245	0.510813	1.9e-05	-20.2	0.4	-999	-999	-999	-999	-999	-999	-999	-999	NF	NF	-999	Baffin Bay
6	Piepgras and Wasserburg 1987	1987	HUDSON-83-036	Surface CTD	-999	LC	-999	November-December	1983	54.4947	-56.3233	-999	100	32.03	0.51051	2e-05	-26.1	0.4	-999	32.689	-999	-999	345	0.89	7.25	7.28	NF	NF	-999	Western North Atlantic
6	Piepgras and Wasserburg 1987	1987	HUDSON-83-036	CTD profile	-999	9	-999	November-December	1983	54.2475	-52.1233	-999	5	24.96	0.511059	1.6e-05	-15.4	0.3	-999	33.385	-999	-999	355	0.51	5.47	2.51	NF	NF	-999	Western North Atlantic
6	Piepgras and Wasserburg 1987	1987	HUDSON-83-036	CTD profile	-999	9	-999	November-December	1983	54.2475	-52.1233	-999	1200	18.23	0.511111	2.9e-05	-14.4	0.6	-999	34.859	-999	-999	309	1.2	18.05	9.35	NF	NF	-999	Western North Atlantic
6	Piepgras and Wasserburg 1987	1987	HUDSON-83-036	CTD profile	-999	9	-999	November-December	1983	54.2475	-52.1233	-999	2550	20.04	0.511141	1.7e-05	-13.8	0.3	-999	34.916	-999	-999	298	1.2	17.52	11.94	NF	NF	-999	Western North Atlantic
6	Piepgras and Wasserburg 1987	1987	HUDSON-83-036	CTD profile	-999	11	-999	November-December	1983	52.0972	-47.0217	-999	5	21.07	0.510933	2.6e-05	-17.9	0.5	-999	34.285	-999	-999	303	0.39	5.16	2.04	NF	NF	-999	Western North Atlantic
6	Piepgras and Wasserburg 1987	1987	HUDSON-83-036	CTD profile	-999	11	-999	November-December	1983	52.0972	-47.0217	-999	125	21.7	0.51104	2.6e-05	-15.8	0.5	-999	34.653	-999	-999	248	1.09	17.31	8.39	NF	NF	-999	Western North Atlantic
6	Piepgras and Wasserburg 1987	1987	HUDSON-83-036	CTD profile	-999	11	-999	November-December	1983	52.0972	-47.0217	-999	500	19.2	0.511052	1.8e-05	-15.5	0.4	-999	34.813	-999	-999	301	1.16	18.23	9.3	NF	NF	-999	Western North Atlantic
6	Piepgras and Wasserburg 1987	1987	HUDSON-83-036	CTD profile	-999	11	-999	November-December	1983	52.0972	-47.0217	-999	800	18.16	0.511073	2.1e-05	-15.1	0.4	-999	34.853	-999	-999	303	1.16	18.55	9.28	NF	NF	-999	Western North Atlantic
6	Piepgras and Wasserburg 1987	1987	HUDSON-83-036	CTD profile	-999	11	-999	November-December	1983	52.0972	-47.0217	-999	1000	18.09	0.511096	1.9e-05	-14.7	0.4	-999	34.88	-999	-999	302	1.17	18.5	9.99	NF	NF	-999	Western North Atlantic
6	Piepgras and Wasserburg 1987	1987	HUDSON-83-036	CTD profile	-999	11	-999	November-December	1983	52.0972	-47.0217	-999	1500	18.09	0.51111	-999	-14.4	0.4	-999	34.872	-999	-999	304	1.15	18.39	9.97	NF	NF	-999	Western North Atlantic
6	Piepgras and Wasserburg 1987	1987	HUDSON-83-036	CTD profile	-999	11	-999	November-December	1983	52.0972	-47.0217	-999	2000	17.68	0.511124	2e-05	-14.1	0.4	-999	34.921	-999	-999	294	1.16	18.72	11.13	NF	NF	-999	Western North Atlantic
6	Piepgras and Wasserburg 1987	1987	HUDSON-83-036	CTD profile	-999	11	-999	November-December	1983	52.0972	-47.0217	-999	2500	16.71	0.511142	2.5e-05	-13.8	0.5	-999	34.932	-999	-999	292	1.17	18.32	12.47	NF	NF	-999	Western North Atlantic
6	Piepgras and Wasserburg 1987	1987	HUDSON-83-036	CTD profile	-999	11	-999	November-December	1983	52.0972	-47.0217	-999	3000	17.33	0.511161	-999	-13.4	0.4	-999	34.933	-999	-999	295	1.08	16.52	13.23	NF	NF	-999	Western North Atlantic
6	Piepgras and Wasserburg 1987	1987	HUDSON-83-036	CTD profile	-999	11	-999	November-December	1983	52.0972	-47.0217	-999	3500	18.23	0.511165	2e-05	-13.3	0.4	-999	34.919	-999	-999	299	1.14	17.67	15.19	NF	NF	-999	Western North Atlantic
6	Piepgras and Wasserburg 1987	1987	HUDSON-83-036	CTD profile	-999	11	-999	November-December	1983	52.0972	-47.0217	-999	3850	19.41	0.51116	2.3e-05	-13.4	0.5	-999	34.913	-999	-999	308	1.06	16.52	12.29	NF	NF	-999	Western North Atlantic
6	Piepgras and Wasserburg 1987	1987	TTO-NAS-05	CTD	-999	142	-999	-999	1981	61.35	-8.01667	-999	750	21.35	0.511455	2.9e-05	-7.7	0.6	-999	34.905	-999	-999	302	1	15.3	10	NF	NF	-999	Western North Atlantic
6	Piepgras and Wasserburg 1987	1987	TTO-NAS-05	Surface CTD	-999	144	-999	-999	1981	67.6667	-3.28333	-999	65	14.28	0.511321	2.5e-05	-10.3	0.5	-999	35.071	-999	-999	307	0.84	13.3	5.7	NF	NF	-999	Western North Atlantic
6	Piepgras and Wasserburg 1987	1987	TTO-NAS-05	CTD	-999	144	-999	-999	1981	67.6667	-3.28333	-999	3750	16.29	0.511359	2.4e-05	-9.5	0.5	-999	34.909	-999	-999	305	1.01	15.6	13.3	NF	NF	-999	Western North Atlantic
6	Piepgras and Wasserburg 1987	1987	TTO-NAS-05	CTD	-999	149	-999	-999	1981	76.8833	-1.03333	-999	2800	16.78	0.511299	1.8e-05	-10.7	0.4	-999	34.901	-999	-999	316	0.98	14.2	10.5	NF	NF	-999	Western North Atlantic
6	Piepgras and Wasserburg 1987	1987	TTO-NAS-05	CTD	-999	167	-999	-999	1981	64.05	-33.3333	-999	840	16.5	0.511124	2e-05	-14.1	0.4	-999	34.923	-999	-999	282	1.07	16.8	10.2	NF	NF	-999	Western North Atlantic
6	Piepgras and Wasserburg 1987	1987	TTO-NAS-05	CTD	-999	167	-999	-999	1981	64.05	-33.3333	-999	2310	20.59	0.511408	2.4e-05	-8.6	0.5	-999	34.88	-999	-999	304	0.91	13.6	8.1	NF	NF	-999	Western North Atlantic
6	Piepgras and Wasserburg 1987	1987	AII-109-01	CTD profile	-999	30	-999	-999	-999	36.2606	-61.9742	-999	5	14.42	0.511361	2.3e-05	-9.5	0.4	-999	36.319	-999	-999	221	0	0.03	0.69	NF	NF	-999	Western North Atlantic
6	Piepgras and Wasserburg 1987	1987	AII-109-01	CTD profile	-999	30	-999	-999	-999	36.2606	-61.9742	-999	200	13.59	0.511365	2e-05	-9.4	0.4	-999	36.523	-999	-999	224	0.11	3.06	1.59	NF	NF	-999	Western North Atlantic
6	Piepgras and Wasserburg 1987	1987	AII-109-01	CTD profile	-999	30	-999	-999	-999	36.2606	-61.9742	-999	400	14.63	0.511303	2.1e-05	-10.6	0.4	-999	36.404	-999	-999	208	0.21	4.9	2.08	NF	NF	-999	Western North Atlantic
6	Piepgras and Wasserburg 1987	1987	AII-109-01	CTD profile	-999	30	-999	-999	-999	36.2606	-61.9742	-999	600	14.63	0.511318	2.7e-05	-10.3	0.5	-999	35.864	-999	-999	174	0.72	13.24	5.81	NF	NF	-999	Western North Atlantic
6	Piepgras and Wasserburg 1987	1987	AII-109-01	CTD profile	-999	30	-999	-999	-999	36.2606	-61.9742	-999	800	15.25	0.511288	2.7e-05	-10.9	0.5	-999	35.351	-999	-999	166	1.27	21.37	12.39	NF	NF	-999	Western North Atlantic
6	Piepgras and Wasserburg 1987	1987	AII-109-01	CTD profile	-999	30	-999	-999	-999	36.2606	-61.9742	-999	1100	18.02	0.511128	2.1e-05	-14	0.4	-999	35.063	-999	-999	218	1.08	19.69	13.39	NF	NF	-999	Western North Atlantic
6	Piepgras and Wasserburg 1987	1987	AII-109-01	CTD profile	-999	30	-999	-999	-999	36.2606	-61.9742	-999	1800	18.44	0.511157	2.2e-05	-13.5	0.4	-999	34.977	-999	-999	264	0.98	17.39	12.76	NF	NF	-999	Western North Atlantic
6	Piepgras and Wasserburg 1987	1987	AII-109-01	CTD profile	-999	30	-999	-999	-999	36.2606	-61.9742	-999	3000	18.86	0.51118	1.3e-05	-13	0.3	-999	34.958	-999	-999	269	1.14	17.89	20.85	NF	NF	-999	Western North Atlantic
6	Piepgras and Wasserburg 1987	1987	AII-109-01	CTD profile	-999	30	-999	-999	-999	36.2606	-61.9742	-999	4000	26.34	0.511161	2.3e-05	-13.4	0.4	-999	34.901	-999	-999	267	1.17	18.09	28.94	NF	NF	-999	Western North Atlantic
6	Piepgras and Wasserburg 1987	1987	AII-109-01	CTD profile	-999	30	-999	-999	-999	36.2606	-61.9742	-999	4850	62.46	0.511153	1.6e-05	-13.6	0.3	-999	34.85	-999	-999	236	1.24	18.97	34.59	NF	NF	-999	Western North Atlantic
6	Piepgras and Wasserburg 1987	1987	AII-109-01	Surface CTD	-999	39	-999	-999	-999	36.2167	-52.12	-999	5	7.9	0.511342	2.7e-05	-9.9	0.5	-999	34.488	-999	-999	234	0	0.1	0.6	NF	NF	-999	Western North Atlantic
6	Piepgras and Wasserburg 1987	1987	AII-109-01	Surface CTD	-999	79	-999	-999	-999	36.2636	-19.9575	-999	5	9.29	0.51131	2e-05	-10.5	0.4	-999	36.542	-999	-999	245	0.03	0.01	0.95	NF	NF	-999	Western North Atlantic
6	Piepgras and Wasserburg 1987	1987	AII-109-01	Surface CTD	-999	95	-999	-999	-999	36.2947	-10.0408	-999	0	12.48	0.511264	3.3e-05	-11.4	0.7	-999	36.545	-999	-999	230	0.01	0.2	1.34	NF	NF	-999	Western North Atlantic
6	Piepgras and Wasserburg 1987	1987	TTO-TAS-02	CTD profile	-999	63	-999	-999	1983	7.73333	-40.7	-999	0	18.23	0.511136	2.7e-05	-13.9	0.5	-999	36.099	-999	-999	-999	0.06	0.1	1.8	NF	NF	-999	Western North Atlantic
6	Piepgras and Wasserburg 1987	1987	TTO-TAS-02	CTD profile	-999	63	-999	-999	1983	7.73333	-40.7	-999	200	15.25	0.511204	1.8e-05	-12.6	0.4	-999	35.006	-999	-999	116	1.74	27.3	13.2	NF	NF	-999	Western North Atlantic
6	Piepgras and Wasserburg 1987	1987	TTO-TAS-02	CTD profile	-999	63	-999	-999	1983	7.73333	-40.7	-999	390	15.46	0.511272	2e-05	-11.2	0.4	-999	34.755	-999	-999	110	2.09	32.9	18.7	NF	NF	-999	Western North Atlantic
6	Piepgras and Wasserburg 1987	1987	TTO-TAS-02	CTD profile	-999	63	-999	-999	1983	7.73333	-40.7	-999	590	14.77	0.511248	2.8e-05	-11.7	0.5	-999	34.617	-999	-999	132	2.22	34.7	24	NF	NF	-999	Western North Atlantic
6	Piepgras and Wasserburg 1987	1987	TTO-TAS-02	CTD profile	-999	63	-999	-999	1983	7.73333	-40.7	-999	790	15.88	0.51124	1.8e-05	-11.9	0.4	-999	34.61	-999	-999	135	2.31	35.4	29	NF	NF	-999	Western North Atlantic
6	Piepgras and Wasserburg 1987	1987	TTO-TAS-02	CTD profile	-999	63	-999	-999	1983	7.73333	-40.7	-999	980	16.22	0.511203	2.8e-05	-12.6	0.6	-999	34.704	-999	-999	150	2.2	33.1	29.1	NF	NF	-999	Western North Atlantic
6	Piepgras and Wasserburg 1987	1987	TTO-TAS-02	CTD profile	-999	63	-999	-999	1983	7.73333	-40.7	-999	1990	17.33	0.511164	1.6e-05	-13.1	0.4	-999	34.93	-999	-999	-999	1.35	20.4	19.8	NF	NF	-999	Western North Atlantic
6	Piepgras and Wasserburg 1987	1987	TTO-TAS-02	CTD profile	-999	63	-999	-999	1983	7.73333	-40.7	-999	2910	18.37	0.511203	2e-05	-12.6	0.4	-999	34.938	-999	-999	260	1.37	20.2	28.9	NF	NF	-999	Western North Atlantic
6	Piepgras and Wasserburg 1987	1987	TTO-TAS-02	CTD profile	-999	63	-999	-999	1983	7.73333	-40.7	-999	3890	25.72	0.51121	2.6e-05	-12.4	0.5	-999	34.889	-999	-999	260	1.43	20.9	40.7	NF	NF	-999	Western North Atlantic
6	Piepgras and Wasserburg 1987	1987	TTO-TAS-02	CTD profile	-999	63	-999	-999	1983	7.73333	-40.7	-999	4280	26.48	0.511231	2.2e-05	-12	0.4	-999	34.811	-999	-999	-999	1.62	23.7	52.3	NF	NF	-999	Western North Atlantic
6	Piepgras and Wasserburg 1987	1987	TTO-TAS-02	CTD profile	-999	63	-999	-999	1983	7.73333	-40.7	-999	4810	30.09	0.511243	1.6e-05	-11.8	0.3	-999	34.815	-999	-999	242	1.76	25.7	72.2	NF	NF	-999	Western North Atlantic
6	Piepgras and Wasserburg 1987	1987	TTO-TAS-01	Surface CTD	-999	-999	-999	-999	1983	1.04667	-49.695	-999	0	373.66	0.511394	2.6e-05	-8.9	0.5	-999	0.043	-999	-999	-999	-999	-999	142	NF	NF	-999	Western North Atlantic
7	Piepgras and Jacobsen 1988	1988	TPS-47	CTD profile	-999	39-1	-999	summer	1985	47	161.137	-999	3	15.9	0.51184	5.1e-05	-0.1	0.1	10.213	32.777	-999	-999	293	1.18	12.4	17.8	NF	NF	-999	North Pacific
7	Piepgras and Jacobsen 1988	1988	TPS-47	CTD profile	-999	39-1	-999	summer	1985	47	161.137	-999	195	22.2	0.511731	1.3e-05	-2.3	0.3	2.799	33.703	-999	-999	106	2.94	39.9	90.6	NF	NF	-999	North Pacific
7	Piepgras and Jacobsen 1988	1988	TPS-47	CTD profile	-999	39-1	-999	summer	1985	47	161.137	-999	364	22.9	0.511739	1.8e-05	-2.1	0.4	3.334	34.061	-999	-999	20	3.3	45.6	118.6	NF	NF	-999	North Pacific
7	Piepgras and Jacobsen 1988	1988	TPS-47	CTD profile	-999	39-1	-999	summer	1985	47	161.137	-999	600	24.4	0.511715	1.8e-05	-2.6	0.4	3.045	34.25	-999	-999	24	3.23	44.6	139.9	NF	NF	-999	North Pacific
7	Piepgras and Jacobsen 1988	1988	TPS-47	CTD profile	-999	39-1	-999	summer	1985	47	161.137	-999	800	25.3	0.511673	2.1e-05	-3.4	0.4	2.777	34.35	-999	-999	26	3.21	44.2	149.6	NF	NF	-999	North Pacific
7	Piepgras and Jacobsen 1988	1988	TPS-47	CTD profile	-999	39-1	-999	summer	1985	47	161.137	-999	1249	27.3	0.511694	2.5e-05	-3	0.5	2.235	34.489	-999	-999	34	3.16	44.1	171.2	NF	NF	-999	North Pacific
7	Piepgras and Jacobsen 1988	1988	TPS-47	CTD profile	-999	39-1	-999	summer	1985	47	161.137	-999	1795	29.8	0.511693	2.7e-05	-3	0.5	1.791	34.583	-999	-999	65	3.03	42.1	178.2	NF	NF	-999	North Pacific
7	Piepgras and Jacobsen 1988	1988	TPS-47	CTD profile	-999	39-1	-999	summer	1985	47	161.137	-999	2692	34.2	0.511692	1.9e-05	-3	0.4	1.389	34.651	-999	-999	118	2.77	38.8	166.2	NF	NF	-999	North Pacific
7	Piepgras and Jacobsen 1988	1988	TPS-47	CTD profile	-999	39-1	-999	summer	1985	47	161.137	-999	3592	38.7	0.511673	2e-05	-3.4	0.4	1.201	34.674	-999	-999	143	2.61	37.3	159	NF	NF	-999	North Pacific
7	Piepgras and Jacobsen 1988	1988	TPS-47	CTD profile	-999	39-1	-999	summer	1985	47	161.137	-999	4481	42.9	0.511646	1.7e-05	-3.9	0.3	1.097	34.683	-999	-999	157	2.51	36.6	155.1	NF	NF	-999	North Pacific
7	Piepgras and Jacobsen 1988	1988	TPS-47	CTD profile	-999	39-1	-999	summer	1985	47	161.137	-999	5408	44.4	0.511607	2e-05	-4.7	0.4	1.065	34.688	-999	-999	161	2.49	36.3	153.4	NF	NF	-999	North Pacific
7	Piepgras and Jacobsen 1988	1988	TPS-47	CTD profile	-999	39-1	-999	summer	1985	47	161.137	-999	5408	44.4	0.511635	1.8e-05	-4.1	0.4	1.065	34.688	-999	-999	161	2.49	36.3	153.4	NF	NF	-999	North Pacific
7	Piepgras and Jacobsen 1988	1988	TPS-47	CTD	-999	80-1	-999	summer	1985	46.9933	-159.26	-999	5174	62.8	0.51168	1.6e-05	-3.3	0.3	1.114	34.686	-999	-999	148	2.53	37.7	171.6	NF	NF	-999	North Pacific
7	Piepgras and Jacobsen 1988	1988	TPS-24	CTD	-999	76-1	-999	summer	1985	24.25	-141.848	-999	4621	51.7	0.511653	1.7e-05	-3.8	0.3	1.106	34.687	-999	-999	157	2.5	37.8	159.3	NF	NF	-999	North Pacific
7	Piepgras and Jacobsen 1988	1988	TPS-24	CTD profile	-999	271-1	-999	summer	1985	24.29	150.473	-999	0	5.41	0.511685	2e-05	-3.2	0.4	24.791	34.926	-999	-999	211	0.03	0.1	1.5	NF	NF	-999	North Pacific
7	Piepgras and Jacobsen 1988	1988	TPS-24	CTD profile	-999	271-1	-999	summer	1985	24.29	150.473	-999	184	6.75	0.511623	1.8e-05	-4.4	0.4	17.465	34.797	-999	-999	212	0.29	3.2	2.9	NF	NF	-999	North Pacific
7	Piepgras and Jacobsen 1988	1988	TPS-24	CTD profile	-999	271-1	-999	summer	1985	24.29	150.473	-999	381	7.91	0.51167	2.1e-05	-3.5	0.4	14.117	34.565	-999	-999	200	0.71	9.7	10.6	NF	NF	-999	North Pacific
7	Piepgras and Jacobsen 1988	1988	TPS-24	CTD profile	-999	271-1	-999	summer	1985	24.29	150.473	-999	640	15.1	0.511656	1.4e-05	-3.7	0.3	6.834	34.087	-999	-999	136	2.03	29.5	54.9	NF	NF	-999	North Pacific
7	Piepgras and Jacobsen 1988	1988	TPS-24	CTD profile	-999	271-1	-999	summer	1985	24.29	150.473	-999	1046	20	0.511701	1.6e-05	-2.9	0.3	3.64	34.378	-999	-999	47	2.92	43.8	121.5	NF	NF	-999	North Pacific
7	Piepgras and Jacobsen 1988	1988	TPS-24	CTD profile	-999	271-1	-999	summer	1985	24.29	150.473	-999	1194	20.9	0.511693	2e-05	-3	0.4	3.114	34.461	-999	-999	57	2.91	43.5	132.9	NF	NF	-999	North Pacific
7	Piepgras and Jacobsen 1988	1988	TPS-24	CTD profile	-999	271-1	-999	summer	1985	24.29	150.473	-999	2000	28.2	0.511651	1.6e-05	-3.8	0.3	1.748	34.617	-999	-999	105	2.71	40.8	153.6	NF	NF	-999	North Pacific
7	Piepgras and Jacobsen 1988	1988	TPS-24	CTD profile	-999	271-1	-999	summer	1985	24.29	150.473	-999	2999	34.9	0.511672	1.9e-05	-3.4	0.4	1.326	34.663	-999	-999	137	2.57	39	154.9	NF	NF	-999	North Pacific
7	Piepgras and Jacobsen 1988	1988	TPS-24	CTD profile	-999	271-1	-999	summer	1985	24.29	150.473	-999	4195	37	0.511617	1.7e-05	-4.5	0.3	1.107	34.683	-999	-999	161	2.44	37	147	NF	NF	-999	North Pacific
7	Piepgras and Jacobsen 1988	1988	TPS-24	CTD profile	-999	271-1	-999	summer	1985	24.29	150.473	-999	4195	37	0.511601	3.3e-05	-4.8	0.6	1.107	34.683	-999	-999	161	2.44	37	147	NF	NF	-999	North Pacific
7	Piepgras and Jacobsen 1988	1988	TPS-24	CTD profile	-999	271-1	-999	summer	1985	24.29	150.473	-999	5073	35	0.51159	1.4e-05	-5	0.3	1.046	34.689	-999	-999	169	2.4	36.3	142.5	NF	NF	-999	North Pacific
7	Piepgras and Jacobsen 1988	1988	TPS-24	CTD profile	-999	271-1	-999	summer	1985	24.29	150.473	-999	5073	35	0.51159	2.8e-05	-5	0.5	1.046	34.689	-999	-999	169	2.4	36.3	142.5	NF	NF	-999	North Pacific
7	Piepgras and Jacobsen 1988	1988	TPS-24	CTD	-999	351-1	-999	summer	1985	24.55	128.227	-999	5926	34.5	0.511616	1.5e-05	-4.5	0.3	1.204	34.679	-999	-999	158	2.51	36.9	146.5	NF	NF	-999	North Pacific
8	Spivack and Wasserburg 1988	1988	OCEANUS-176-5	CTD profile	-999	MED-15	-999	-999	-999	36.08	-5.99667	-999	75	14.1	-999	-999	-11.8	0.4	-999	36.174	-999	-999	-999	-999	-999	1.75	NF	NF	-999	Eastern North Atlantic
8	Spivack and Wasserburg 1988	1988	OCEANUS-176-5	CTD profile	-999	MED-15	-999	-999	-999	36.08	-5.99667	-999	150	27.9	-999	-999	-10.4	0.6	-999	38.303	-999	-999	-999	-999	-999	5.42	NF	NF	-999	Eastern North Atlantic
8	Spivack and Wasserburg 1988	1988	OCEANUS-176-5	CTD profile	-999	MED-15	-999	-999	-999	36.08	-5.99667	-999	250	28	-999	-999	-9.9	0.5	-999	-999	-999	-999	-999	-999	-999	-999	NF	NF	-999	Eastern North Atlantic
8	Spivack and Wasserburg 1988	1988	OCEANUS-176-5	CTD profile	-999	MED-15	-999	-999	-999	36.08	-5.99667	-999	400	32.4	-999	-999	-10.1	0.7	-999	38.517	-999	-999	-999	-999	-999	9.18	NF	NF	-999	Eastern North Atlantic
8	Spivack and Wasserburg 1988	1988	OCEANUS-176-5	CTD profile	-999	MED-15	-999	-999	-999	36.08	-5.99667	-999	450	30.3	-999	-999	-9.3	0.4	-999	38.45	-999	-999	-999	-999	-999	8.93	NF	NF	-999	Eastern North Atlantic
8	Spivack and Wasserburg 1988	1988	OCEANUS-176-5	CTD profile	-999	MED-15	-999	-999	-999	36.08	-5.99667	-999	500	26.6	-999	-999	-10.1	0.5	-999	38.45	-999	-999	-999	-999	-999	9.15	NF	NF	-999	Eastern North Atlantic
8	Spivack and Wasserburg 1988	1988	OCEANUS-176-5	CTD profile	-999	MED-15	-999	-999	-999	36.08	-5.99667	-999	150/250	24.7	-999	-999	-9.6	0.6	-999	-999	-999	-999	-999	-999	-999	-999	0.4	NF	-999	Eastern North Atlantic	Depth range provided - too large/ not specific enough to average
8	Spivack and Wasserburg 1988	1988	OCEANUS-176-5	CTD profile	-999	MED-15	-999	-999	-999	36.08	-5.99667	-999	400/450	21.9	-999	-999	-9.2	1.1	-999	38.45	-999	-999	-999	-999	-999	-999	0.4	NF	-999	Eastern North Atlantic	Depth range provided - too large/ not specific enough to average
8	Spivack and Wasserburg 1988	1988	OCEANUS-176-5	Surface CTD	-999	MED-04	-999	-999	-999	36.2017	-6.12167	-999	20	30.8	-999	-999	-11.8	0.6	-999	36.043	-999	-999	-999	-999	-999	0.76	NF	NF	-999	Eastern North Atlantic
8	Spivack and Wasserburg 1988	1988	OCEANUS-176-5	Surface	-999	MED-09	-999	-999	-999	35.62	-6.06333	-999	2	32.2	-999	-999	-9.9	0.4	-999	36.128	-999	-999	-999	-999	-999	0.04	NF	NF	-999	Eastern North Atlantic
8	Spivack and Wasserburg 1988	1988	OCEANUS-176-5	Surface	-999	ALBI-I	-999	-999	-999	35.9167	-4.45	-999	0	16.43	-999	-999	-10.7	1.4	-999	36.37	-999	-999	-999	-999	-999	-999	NF	NF	-999	Eastern North Atlantic
8	Spivack and Wasserburg 1988	1988	OCEANUS-176-5	Surface	-999	EMED-I	-999	-999	-999	-999	-999	-999	0	31.45	-999	-999	-9.3	0.5	-999	-999	-999	-999	-999	-999	-999	-999	NF	NF	-999	Eastern North Atlantic
8	Spivack and Wasserburg 1988	1988	TTO-TAS-02	CTD profile	-999	80	-999	-999	1983	27.8333	-30.5333	-999	0	13.8	-999	-999	-11.8	0.5	-999	37.084	-999	-999	-999	-999	-999	1.3	NF	NF	-999	Eastern North Atlantic
8	Spivack and Wasserburg 1988	1988	TTO-TAS-02	CTD profile	-999	80	-999	-999	1983	27.8333	-30.5333	-999	389	13.9	-999	-999	-11	0.8	-999	35.942	-999	-999	-999	-999	-999	4.2	NF	NF	-999	Eastern North Atlantic
8	Spivack and Wasserburg 1988	1988	TTO-TAS-02	CTD profile	-999	80	-999	-999	1983	27.8333	-30.5333	-999	1152	17.9	-999	-999	-12	0.4	-999	-999	-999	-999	-999	-999	-999	-999	NF	NF	-999	Eastern North Atlantic
8	Spivack and Wasserburg 1988	1988	TTO-TAS-02	CTD profile	-999	80	-999	-999	1983	27.8333	-30.5333	-999	1260	16.3	-999	-999	-12.1	0.4	-999	35.353	-999	-999	-999	-999	-999	15.9	NF	NF	-999	Eastern North Atlantic
8	Spivack and Wasserburg 1988	1988	TTO-TAS-02	CTD profile	-999	80	-999	-999	1983	27.8333	-30.5333	-999	1990	17.1	-999	-999	-12.9	0.6	-999	35.087	-999	-999	-999	-999	-999	20.6	NF	NF	-999	Eastern North Atlantic
8	Spivack and Wasserburg 1988	1988	TTO-TAS-02	CTD profile	-999	80	-999	-999	1983	27.8333	-30.5333	-999	2984	20.2	-999	-999	-12.1	0.6	-999	34.942	-999	-999	-999	-999	-999	35.1	NF	NF	-999	Eastern North Atlantic
8	Spivack and Wasserburg 1988	1988	TTO-TAS-02	CTD profile	-999	80	-999	-999	1983	27.8333	-30.5333	-999	4724	26.3	-999	-999	-12.9	0.4	-999	34.89	-999	-999	-999	-999	-999	47.1	NF	NF	-999	Eastern North Atlantic
9	Bertram and Elderfield 1993	1993	CD-15/86	CTD	-999	CD-1501	-999	August/September	1986	-5.24833	55.0367	-999	1953	20.9	0.512214	4.2e-05	-8.27	0.82	2.3783	34.751	27.7	-999	-999	2.2379	-999	125.809	0.4	0.4	-999	North Indian Ocean
9	Bertram and Elderfield 1993	1993	CD-15/86	CTD profile	-999	CD-1502	-999	August/September	1986	-12.2967	53.69	-999	49	6.9	0.512279	3.8e-05	-7	0.74	25.4842	35.049	23.23	-999	202.007	0.400691	-999	-999	0.4	0.4	-999	North Indian Ocean
9	Bertram and Elderfield 1993	1993	CD-15/86	CTD profile	-999	CD-1502	-999	August/September	1986	-12.2967	53.69	-999	120	8.46	0.512294	5.4e-05	-6.7	1	17.101	35.206	25.65	-999	109.589	0.721491	-999	12.8698	0.4	0.4	-999	North Indian Ocean
9	Bertram and Elderfield 1993	1993	CD-15/86	CTD profile	-999	CD-1502	-999	August/September	1986	-12.2967	53.69	-999	300	8.26	0.512242	5.8e-05	-7.7	1.2	11.5892	34.996	-999	-999	159.253	0.847401	-999	14.3182	0.4	0.4	-999	North Indian Ocean
9	Bertram and Elderfield 1993	1993	CD-15/86	CTD profile	-999	CD-1502	-999	August/September	1986	-12.2967	53.69	-999	600	10.8	0.51224	2.8e-05	-7.76	0.55	8.17826	34.748	26.908	-999	129.984	1.60654	-999	34.3702	0.4	0.4	-999	North Indian Ocean
9	Bertram and Elderfield 1993	1993	CD-15/86	CTD profile	-999	CD-1502	-999	August/September	1986	-12.2967	53.69	-999	900	14	0.512297	1.8e-05	-6.65	0.35	-999	34.773	-999	-999	-999	-999	-999	-999	0.4	0.4	-999	North Indian Ocean
9	Bertram and Elderfield 1993	1993	CD-15/86	CTD profile	-999	CD-1502	-999	August/September	1986	-12.2967	53.69	-999	1151	15.2	0.512188	2.2e-05	-8.78	0.43	5.16186	34.762	-999	-999	107.059	2.10224	-999	83.7977	0.4	0.4	-999	North Indian Ocean
9	Bertram and Elderfield 1993	1993	CD-15/86	CTD profile	-999	CD-1502	-999	August/September	1986	-12.2967	53.69	-999	3250	26.3	0.512242	5.8e-05	-7.7	1.2	1.48316	34.735	27.7	-999	167.346	2.14048	31.6207	125.51	0.4	0.4	-999	North Indian Ocean
9	Bertram and Elderfield 1993	1993	CD-15/86	CTD profile	-999	CD-1502	-999	August/September	1986	-12.2967	53.69	-999	4105	29	0.512227	5.4e-05	-8	1.1	-999	34.743	-999	-999	-999	-999	-999	-999	0.4	0.4	-999	North Indian Ocean
9	Bertram and Elderfield 1993	1993	CD-15/86	CTD profile	-999	CD-1503	-999	August/September	1986	-18.6117	55.6033	-999	250	7.23	0.51228	2.6e-05	-6.98	0.51	-999	35.597	-999	-999	-999	-999	-999	-999	0.4	0.4	-999	North Indian Ocean
9	Bertram and Elderfield 1993	1993	CD-15/86	CTD profile	-999	CD-1503	-999	August/September	1986	-18.6117	55.6033	-999	799	11.5	0.512268	2.2e-05	-7.21	0.43	6.10654	34.564	27.156	-999	-999	2.11254	28.1737	39.525	0.4	0.4	-999	North Indian Ocean
9	Bertram and Elderfield 1993	1993	CD-15/86	CTD profile	-999	CD-1503	-999	August/September	1986	-18.6117	55.6033	-999	4380	29.2	0.512208	2.2e-05	-8.38	0.43	0.806848	34.716	27.783	-999	-999	2.22798	30.8414	121.42	0.4	0.4	-999	North Indian Ocean
9	Bertram and Elderfield 1993	1993	CD-15/86	CTD profile	-999	CD-1504	-999	August/September	1986	-27.0083	56.9667	-999	401	9.5	0.512188	2.2e-05	-8.78	0.43	13.3587	35.266	-999	-999	224.932	0.477336	10.6183	2.04573	0.4	0.4	-999	North Indian Ocean
9	Bertram and Elderfield 1993	1993	CD-15/86	CTD profile	-999	CD-1504	-999	August/September	1986	-27.0083	56.9667	-999	3100	24.9	0.512201	1.8e-05	-8.5	1	-999	34.738	-999	-999	-999	-999	-999	-999	0.4	0.4	-999	North Indian Ocean
9	Bertram and Elderfield 1993	1993	CD-15/86	CTD profile	-999	CD-1504	-999	August/September	1986	-27.0083	56.9667	-999	3691	27.2	0.512195	1.2e-05	-8.64	0.23	0.980613	34.721	27.783	-999	-999	2.20854	32.1551	125.021	0.4	0.4	-999	North Indian Ocean
9	Bertram and Elderfield 1993	1993	CD-15/86	CTD profile	-999	CD-1504	-999	August/September	1986	-27.0083	56.9667	-999	4505	27.3	0.512202	1.6e-05	-8.51	0.31	-999	34.717	-999	-999	-999	-999	-999	-999	0.4	0.4	-999	North Indian Ocean
9	Bertram and Elderfield 1993	1993	CD-15/86	CTD	-999	CD-1505	-999	August/September	1986	-24.6083	57.065	-999	3832	-999	0.512215	6.4e-05	-8.3	1.2	-999	-999	-999	-999	-999	-999	-999	-999	0.4	-999	-999	North Indian Ocean
9	Bertram and Elderfield 1993	1993	CD-15/86	CTD	-999	CD-1506	-999	August/September	1986	-8.45667	52.7317	-999	4000	27.8	0.512204	1.4e-05	-8.47	0.27	1.19188	34.726	27.79	-999	-999	2.47124	32.1943	136.502	0.4	0.4	-999	North Indian Ocean
9	Bertram and Elderfield 1993	1993	CD-15/86	CTD profile	-999	CD-1507	-999	August/September	1986	-6.15333	50.895	-999	80/125	8.14	0.512331	3.6e-05	-5.99	0.7	20.1237	35.246	25.03	-999	134.157	0.195137	13.3961	9.75684	0.4	0.4	-999	North Indian Ocean	Depth range provided - too large/ not specific enough to average (but had to average for density correction)
9	Bertram and Elderfield 1993	1993	CD-15/86	CTD profile	-999	CD-1507	-999	August/September	1986	-6.15333	50.895	-999	370	9.74	0.51222	3e-05	-8.51	0.6	-999	34.888	26.883	-999	-999	-999	-999	-999	0.4	0.4	-999	North Indian Ocean
9	Bertram and Elderfield 1993	1993	CD-15/86	CTD profile	-999	CD-1507	-999	August/September	1986	-6.15333	50.895	-999	601/785	12.3	0.512262	3.2e-05	-7.33	0.6	8.36284	34.863	27.1	-999	-999	1.4604	33.4042	46.2459	0.4	0.4	-999	North Indian Ocean	Depth range provided - too large/ not specific enough to average (but had to average for density correction)
9	Bertram and Elderfield 1993	1993	CD-15/86	CTD profile	-999	CD-1507	-999	August/September	1986	-6.15333	50.895	-999	1301/1805	18	0.512205	3e-05	-8.45	0.59	-999	34.759	-999	-999	-999	-999	-999	-999	0.4	0.4	-999	North Indian Ocean	Depth range provided - too large/ not specific enough to average (but had to average for density correction)
9	Bertram and Elderfield 1993	1993	CD-15/86	CTD profile	-999	CD-1507	-999	August/September	1986	-6.15333	50.895	-999	2305	21.1	0.512163	4.6e-05	-9.3	0.9	-999	34.755	-999	-999	-999	-999	-999	-999	0.4	0.4	-999	North Indian Ocean
9	Bertram and Elderfield 1993	1993	CD-15/86	CTD profile	-999	CD-1507	-999	August/September	1986	-6.15333	50.895	-999	3175	25.7	0.5121	4.2e-05	-10.5	0.8	-999	34.753	-999	-999	-999	-999	-999	-999	0.4	0.4	-999	North Indian Ocean
9	Bertram and Elderfield 1993	1993	CD-15/86	CTD profile	-999	CD-1507	-999	August/September	1986	-6.15333	50.895	-999	4000	28.5	0.512197	1.8e-05	-8.6	0.3	1.21035	34.727	27.792	-999	-999	2.37395	32.9142	135.821	0.4	0.4	-999	North Indian Ocean
9	Bertram and Elderfield 1993	1993	CD-15/86	CTD profile	-999	CD-1507	-999	August/September	1986	-6.15333	50.895	-999	4845	29.6	0.512153	3e-05	-9.46	0.59	0.805587	34.714	27.804	-999	-999	2.335	31.5516	129.495	0.4	0.4	-999	North Indian Ocean
10	Jeandel 1993	1993	SAVE-IV	CTD profile	-999	217	-999	January/March	1989	-30	-1.41667	4763	108	8.28386	0.51211	2.5e-05	-10.2	0.5	16.404	35.563	-999	-999	230.779	-999	-999	2.53389	NF	NF	SACW	South Atlantic
10	Jeandel 1993	1993	SAVE-IV	CTD profile	-999	217	-999	January/March	1989	-30	-1.41667	4763	264	9.35209	0.51217	3.6e-05	-9.1	0.7	12.978	35.138	-999	-999	205.454	-999	-999	4.48121	NF	NF	SACW	South Atlantic
10	Jeandel 1993	1993	SAVE-IV	CTD profile	-999	217	-999	January/March	1989	-30	-1.41667	4763	435	9.34938	0.512144	3e-05	-9.6	0.6	9.896	34.787	-999	-999	198.285	-999	-999	8.47287	NF	NF	SACW	South Atlantic
10	Jeandel 1993	1993	SAVE-IV	CTD profile	-999	217	-999	January/March	1989	-30	-1.41667	4763	869	10.2216	0.512313	2.5e-05	-6.2	0.5	4.096	34.314	-999	-999	212.999	-999	-999	28.9126	NF	NF	EAAIW	South Atlantic
10	Jeandel 1993	1993	SAVE-IV	CTD profile	-999	217	-999	January/March	1989	-30	-1.41667	4763	1087	11.388	0.512223	3.1e-05	-8.1	0.6	3.253	34.414	-999	-999	189.216	-999	-999	46.3307	NF	NF	EAAIW	South Atlantic
10	Jeandel 1993	1993	SAVE-IV	CTD profile	-999	217	-999	January/March	1989	-30	-1.41667	4763	1835	14.1086	0.512065	2.8e-05	-11.1	0.5	2.726	34.788	-999	-999	205.596	-999	-999	48.7475	NF	NF	-999	South Atlantic
10	Jeandel 1993	1993	SAVE-IV	CTD profile	-999	217	-999	January/March	1989	-30	-1.41667	4763	2443	17.9019	0.51207	2.5e-05	-11	0.5	2.289	34.842	-999	-999	223.092	-999	-999	50.9814	NF	NF	NADW	South Atlantic
10	Jeandel 1993	1993	SAVE-IV	CTD profile	-999	217	-999	January/March	1989	-30	-1.41667	4763	3454	22.279	0.512036	3e-05	-11.7	0.6	2.054	34.876	-999	-999	229.601	-999	-999	51.271	NF	NF	NADW	South Atlantic
10	Jeandel 1993	1993	SAVE-IV	CTD profile	-999	217	-999	January/March	1989	-30	-1.41667	4763	4675	25.1976	0.512091	3.8e-05	-10.6	0.7	1.825	34.856	-999	-999	228.919	-999	-999	60.3186	NF	NF	NADW	South Atlantic
10	Jeandel 1993	1993	SAVE-V	CTD profile	-999	302	-999	January/March	1989	-33.25	-41.78	4580	173	11.4958	0.512166	1.7e-05	-9.2	0.3	14.542	35.503	-999	-999	214.425	-999	-999	2.63039	NF	NF	SACW	South Atlantic
10	Jeandel 1993	1993	SAVE-V	CTD profile	-999	302	-999	January/March	1989	-33.25	-41.78	4580	470	10.1281	0.512126	2.1e-05	-10	0.4	10.081	34.88	-999	-999	202.075	-999	-999	6.52483	NF	NF	SACW	South Atlantic
10	Jeandel 1993	1993	SAVE-V	CTD profile	-999	302	-999	January/March	1989	-33.25	-41.78	4580	795	9.63839	0.512206	3.2e-05	-8.4	0.6	4.4	34.242	-999	-999	249.332	-999	-999	16.6481	NF	NF	AAIW	South Atlantic
10	Jeandel 1993	1993	SAVE-V	CTD profile	-999	302	-999	January/March	1989	-33.25	-41.78	4580	893	9.8326	0.512181	2.1e-05	-8.9	0.4	3.885	34.24	-999	-999	241.239	-999	-999	22.099	NF	NF	AAIW	South Atlantic
10	Jeandel 1993	1993	SAVE-V	CTD profile	-999	302	-999	January/March	1989	-33.25	-41.78	4580	1586	12.3589	0.512192	2.9e-05	-8.7	0.6	2.74	34.608	-999	-999	181.394	-999	-999	59.5563	NF	NF	-999	South Atlantic
10	Jeandel 1993	1993	SAVE-V	CTD profile	-999	302	-999	January/March	1989	-33.25	-41.78	4580	2763	18.3879	0.512006	2.3e-05	-12.3	0.4	2.714	34.922	-999	-999	243.031	-999	-999	31.8139	NF	NF	NADW	South Atlantic
10	Jeandel 1993	1993	SAVE-V	CTD profile	-999	302	-999	January/March	1989	-33.25	-41.78	4580	3156	19.1657	0.512054	1.7e-05	-11.4	0.3	2.228	34.899	-999	-999	240.107	-999	-999	42.0284	NF	NF	NADW	South Atlantic
10	Jeandel 1993	1993	SAVE-V	CTD profile	-999	302	-999	January/March	1989	-33.25	-41.78	4580	3937	28.0196	0.512239	2.3e-05	-7.8	0.4	0.142	34.685	-999	-999	212.19	-999	-999	124.045	NF	NF	LCPW	South Atlantic
10	Jeandel 1993	1993	SAVE-V	CTD profile	-999	302	-999	January/March	1989	-33.25	-41.78	4580	4564	37.1646	0.512202	1.7e-05	-8.5	0.3	-0.184	34.671	-999	-999	216.469	-999	-999	130.174	NF	NF	AABW	South Atlantic
10	Jeandel 1993	1993	SAVE-V	CTD profile	-999	271	-999	January/March	1989	-49.65	-33.38	5100	48	8.47435	0.512193	1.7e-05	-8.7	0.3	6.422	33.895	-999	-999	298.063	-999	-999	3.99366	NF	NF	AAIW	South Atlantic
10	Jeandel 1993	1993	SAVE-V	CTD profile	-999	271	-999	January/March	1989	-49.65	-33.38	5100	147	10.2219	0.512293	3.2e-05	-6.8	0.6	1.859	34.03	-999	-999	299.453	-999	-999	22.6829	NF	NF	AAIW	South Atlantic
10	Jeandel 1993	1993	SAVE-V	CTD profile	-999	271	-999	January/March	1989	-49.65	-33.38	5100	1027	14.0121	0.512316	2.7e-05	-6.3	0.5	2.306	34.662	-999	-999	174.568	-999	-999	76.0936	NF	NF	CPW	South Atlantic
10	Jeandel 1993	1993	SAVE-V	CTD profile	-999	271	-999	January/March	1989	-49.65	-33.38	5100	1434	15.4706	0.512239	3.8e-05	-7.7	0.7	1.788	34.704	-999	-999	179.906	-999	-999	90.6829	NF	NF	CPW	South Atlantic
10	Jeandel 1993	1993	SAVE-V	CTD profile	-999	271	-999	January/March	1989	-49.65	-33.38	5100	1973	18.8751	0.511996	2.4e-05	-12.5	0.5	1.382	34.73	-999	-999	193.129	-999	-999	98.4619	NF	NF	NADW	South Atlantic
10	Jeandel 1993	1993	SAVE-V	CTD profile	-999	271	-999	January/March	1989	-49.65	-33.38	5100	2562	26.2689	0.51216	3.3e-05	-9.3	0.6	0.762	34.706	-999	-999	201.298	-999	-999	114.902	NF	NF	NADW	South Atlantic
10	Jeandel 1993	1993	SAVE-V	CTD profile	-999	271	-999	January/March	1989	-49.65	-33.38	5100	3537	26.2685	0.512225	2.2e-05	-8.1	0.4	0.029	34.673	-999	-999	215.693	-999	-999	125.505	NF	NF	LCPW	South Atlantic
10	Jeandel 1993	1993	SAVE-V	CTD profile	-999	271	-999	January/March	1989	-49.65	-33.38	5100	4792	26.9492	0.512225	3.8e-05	-7.4	0.7	-0.415	34.656	-999	-999	231.063	-999	-999	124.725	NF	NF	WSDW	South Atlantic
10	Jeandel 1993	1993	SAVE-V	CTD profile	-999	271	-999	January/March	1989	-49.65	-33.38	5100	5060	26.2682	0.512182	1.6e-05	-8.9	0.3	-0.488	34.654	-999	-999	236.024	-999	-999	123.558	NF	NF	WSDW	South Atlantic
11	Shimizu et al 1994	1994	KH-85-4	CTD profile	0-500	DE-4	17	August	1985	44.6667	-177	-999	0-500	-999	0.512243	8e-06	-7.7	0.16	-999	-999	-999	-999	-999	-999	-999	-999	NF	-999	-999	North Pacific	Depth range provided - too large/ not specific enough to average
11	Shimizu et al 1994	1994	KH-85-4	CTD profile	1000-1500	DE-4	17	August	1985	44.6667	-177	-999	1000-1500	-999	0.512288	7e-06	-6.83	0.14	-999	-999	-999	-999	-999	-999	-999	-999	NF	-999	-999	North Pacific	Depth range provided - too large/ not specific enough to average
11	Shimizu et al 1994	1994	KH-85-4	CTD profile	2000-2600	DE-4	17	August	1985	44.6667	-177	-999	2000-2600	-999	0.512331	8e-06	-5.98	0.16	-999	-999	-999	-999	-999	-999	-999	-999	NF	-999	-999	North Pacific	Depth range provided - too large/ not specific enough to average
11	Shimizu et al 1994	1994	KH-85-4	CTD profile	3200-3800	DE-4	17	August	1985	44.6667	-177	-999	3200-3800	-999	0.51235	9e-06	-5.62	0.18	-999	-999	-999	-999	-999	-999	-999	-999	NF	-999	-999	North Pacific	Depth range provided - too large/ not specific enough to average
11	Shimizu et al 1994	1994	KH-85-4	CTD profile	4500-5200	DE-4	17	August	1985	44.6667	-177	-999	4500-5200	-999	0.512312	9e-06	-6.36	0.18	-999	-999	-999	-999	-999	-999	-999	-999	NF	-999	-999	North Pacific	Depth range provided - too large/ not specific enough to average
11	Shimizu et al 1994	1994	KH-85-4	CTD profile	bottom	DE-4	17	August	1985	44.6667	-177	-999	bottom	-999	0.512364	9e-06	-5.35	0.18	-999	-999	-999	-999	-999	-999	-999	-999	NF	-999	-999	North Pacific	bottom' only provided in reference
11	Shimizu et al 1994	1994	KH-85-4	CTD profile	MF-52	MF-52-59	-999	-999	-999	30	145	-999	3965	-999	0.512389	7e-06	-4.85	0.14	-999	-999	-999	-999	-999	-999	-999	-999	MnO2 adsorption	-999	-999	North Pacific
11	Shimizu et al 1994	1994	KH-85-4	CTD profile	MF-54	MF-52-59	-999	-999	-999	30	145	-999	4165	-999	0.512345	7e-06	-5.74	0.14	-999	-999	-999	-999	-999	-999	-999	-999	MnO2 adsorption	-999	-999	North Pacific
11	Shimizu et al 1994	1994	KH-85-4	CTD profile	MF-55	MF-52-59	-999	-999	-999	30	145	-999	4565	-999	0.512303	9e-06	-6.54	0.18	-999	-999	-999	-999	-999	-999	-999	-999	MnO2 adsorption	-999	-999	North Pacific
11	Shimizu et al 1994	1994	KH-85-4	CTD profile	MF-56	MF-52-59	-999	-999	-999	30	145	-999	4965	-999	0.512354	7e-06	-5.54	0.14	-999	-999	-999	-999	-999	-999	-999	-999	MnO2 adsorption	-999	-999	North Pacific
11	Shimizu et al 1994	1994	KH-85-4	CTD profile	MF-57	MF-52-59	-999	-999	-999	30	145	-999	5170	-999	0.512319	8e-06	-6.22	0.15	-999	-999	-999	-999	-999	-999	-999	-999	MnO2 adsorption	-999	-999	North Pacific
11	Shimizu et al 1994	1994	KH-85-4	CTD profile	MF-58	MF-52-59	-999	-999	-999	30	145	-999	5370	-999	0.512325	9e-06	-6.1	0.18	-999	-999	-999	-999	-999	-999	-999	-999	MnO2 adsorption	-999	-999	North Pacific
11	Shimizu et al 1994	1994	KH-85-4	CTD profile	MF-59	MF-52-59	-999	-999	-999	30	145	-999	5575	-999	0.512341	1e-05	-5.79	0.19	-999	-999	-999	-999	-999	-999	-999	-999	MnO2 adsorption	-999	-999	North Pacific
11	Shimizu et al 1994	1994	KH-85-4	CTD profile	MF-62	MF-62-67	-999	-999	-999	40	145.467	-999	1330	-999	0.512486	8e-06	-2.96	0.15	-999	-999	-999	-999	-999	-999	-999	-999	MnO2 adsorption	-999	-999	North Pacific
11	Shimizu et al 1994	1994	KH-85-4	CTD profile	MF-63	MF-62-67	-999	-999	-999	40	145.467	-999	1480	-999	0.512475	8e-06	-3.18	0.16	-999	-999	-999	-999	-999	-999	-999	-999	MnO2 adsorption	-999	-999	North Pacific
11	Shimizu et al 1994	1994	KH-85-4	CTD profile	MF-64	MF-62-67	-999	-999	-999	40	145.467	-999	1580	-999	0.512485	6e-06	-2.99	0.13	-999	-999	-999	-999	-999	-999	-999	-999	MnO2 adsorption	-999	-999	North Pacific
11	Shimizu et al 1994	1994	KH-85-4	CTD profile	MF-65	MF-62-67	-999	-999	-999	40	145.467	-999	2980	-999	0.512435	6e-06	-3.95	0.12	-999	-999	-999	-999	-999	-999	-999	-999	MnO2 adsorption	-999	-999	North Pacific
11	Shimizu et al 1994	1994	KH-85-4	CTD profile	MF-66	MF-62-67	-999	-999	-999	40	145.467	-999	4780	-999	0.512364	7e-06	-5.35	0.13	-999	-999	-999	-999	-999	-999	-999	-999	MnO2 adsorption	-999	-999	North Pacific
11	Shimizu et al 1994	1994	KH-85-4	CTD profile	MF-67	MF-62-67	-999	-999	-999	40	145.467	-999	5230	-999	0.512401	7e-06	-4.62	0.14	-999	-999	-999	-999	-999	-999	-999	-999	MnO2 adsorption	-999	-999	North Pacific
12	Henry et al 1994	1994	RV Le Korotneff	CTD profile	M40	Villefranche	-999	5	1992	43.4	7.86667	-999	40	27.5	0.512142	1.8e-05	-9.6	0.4	-999	-999	-999	-999	-999	-999	-999	-999	NF	NF	-999	Mediterranean Sea
12	Henry et al 1994	1994	RV Le Korotneff	CTD profile	M80	Villefranche	-999	5	1992	43.4	7.86667	-999	80	30.2	0.512136	1.2e-05	-9.8	0.2	-999	-999	-999	-999	-999	-999	-999	-999	NF	NF	-999	Mediterranean Sea
12	Henry et al 1994	1994	RV Le Korotneff	CTD profile	M200	Villefranche	-999	5	1992	43.4	7.86667	-999	200	26.2	0.512168	1.3e-05	-9.1	0.3	-999	-999	-999	-999	-999	-999	-999	-999	NF	NF	-999	Mediterranean Sea
12	Henry et al 1994	1994	RV Le Korotneff	CTD profile	M500	Villefranche	-999	5	1992	43.4	7.86667	-999	500	29.5	0.51216	1.3e-05	-9.3	0.3	-999	-999	-999	-999	-999	-999	-999	-999	NF	NF	-999	Mediterranean Sea
12	Henry et al 1994	1994	RV Le Korotneff	CTD profile	M2000	Villefranche	-999	5	1992	43.4	7.86667	-999	2000	37.7	0.512112	1.7e-05	-10.2	0.3	-999	-999	-999	-999	-999	-999	-999	-999	NF	NF	-999	Mediterranean Sea
12	Henry et al 1994	1994	RV Le Catherine-Laurence	CTD profile	O40	Villefranche	-999	10	1992	43.4	7.86667	-999	40	54.1	0.512121	1.3e-05	-10	0.2	-999	-999	-999	-999	-999	-999	-999	-999	NF	NF	-999	Mediterranean Sea
12	Henry et al 1994	1994	RV Le Catherine-Laurence	CTD profile	O80	Villefranche	-999	10	1992	43.4	7.86667	-999	80	35.7	0.512148	1.2e-05	-9.5	0.2	-999	-999	-999	-999	-999	-999	-999	-999	NF	NF	-999	Mediterranean Sea
12	Henry et al 1994	1994	RV Le Catherine-Laurence	CTD profile	O1000	Villefranche	-999	10	1992	43.4	7.86667	-999	1000	32	0.51215	1.3e-05	-9.5	0.3	-999	-999	-999	-999	-999	-999	-999	-999	NF	NF	-999	Mediterranean Sea
12	Henry et al 1994	1994	PHYCEMED3	CTD	-999	BOAR	-999	10	1983	36.1667	15.5	-999	-999	26.4	0.512241	2.9e-05	-7.7	0.6	-999	-999	-999	-999	-999	-999	-999	-999	NF	NF	-999	Mediterranean Sea	Combined seawater from 100, 200, 400 and 800m depth
13	Jeandel et al 1998	1998	JADE-MD71	CTD profile	-999	10	-999	February-March	1992	-16.3	117.367	-999	104	6.93418	0.512364	1.1e-05	-5.3	0.2	22.843	34.909	23.911	-999	-999	-999	-999	-999	NF	NF	-999	Eastern Indian Ocean
13	Jeandel et al 1998	1998	JADE-MD71	CTD profile	-999	10	-999	February-March	1992	-16.3	117.367	-999	180	7.89932	0.512369	1.9e-05	-5.2	0.4	17.505	35.007	25.399	-999	-999	-999	-999	-999	NF	NF	-999	Eastern Indian Ocean
13	Jeandel et al 1998	1998	JADE-MD71	CTD profile	-999	10	-999	February-March	1992	-16.3	117.367	-999	402	8.95996	0.51239	1.4e-05	-4.8	0.3	9.541	34.688	26.786	-999	-999	-999	-999	-999	NF	NF	-999	Eastern Indian Ocean
13	Jeandel et al 1998	1998	JADE-MD71	CTD profile	-999	10	-999	February-March	1992	-16.3	117.367	-999	700	11.4878	0.51239	8e-06	-4.8	0.2	6.594	34.617	27.173	-999	-999	-999	-999	-999	NF	NF	-999	Eastern Indian Ocean
13	Jeandel et al 1998	1998	JADE-MD71	CTD profile	-999	10	-999	February-March	1992	-16.3	117.367	-999	999	14.3082	0.512363	3.3e-05	-5.3	0.6	4.949	34.613	27.375	-999	-999	-999	-999	-999	NF	NF	-999	Eastern Indian Ocean
13	Jeandel et al 1998	1998	JADE-MD71	CTD profile	-999	10	-999	February-March	1992	-16.3	117.367	-999	1999	19.3631	0.512377	1e-05	-5	0.2	2.307	34.718	27.721	-999	-999	-999	-999	-999	NF	NF	-999	Eastern Indian Ocean
13	Jeandel et al 1998	1998	JADE-MD71	CTD profile	-999	10	-999	February-March	1992	-16.3	117.367	-999	3003	27.2426	0.512325	1e-05	-6.1	0.2	1.401	34.721	27.794	-999	-999	-999	-999	-999	NF	NF	-999	Eastern Indian Ocean
13	Jeandel et al 1998	1998	JADE-MD71	CTD profile	-999	20	-999	February-March	1992	-11.5	115.95	-999	59	8.89023	0.512408	2.5e-05	-4.5	0.5	23.155	34.608	23.593	-999	-999	-999	-999	-999	NF	NF	-999	Eastern Indian Ocean
13	Jeandel et al 1998	1998	JADE-MD71	CTD profile	-999	20	-999	February-March	1992	-11.5	115.95	-999	99	9.76134	0.51246	2.7e-05	-3.4	0.5	19.769	34.505	24.446	-999	-999	-999	-999	-999	NF	NF	-999	Eastern Indian Ocean
13	Jeandel et al 1998	1998	JADE-MD71	CTD profile	-999	20	-999	February-March	1992	-11.5	115.95	-999	200	11.3068	0.512487	1.8e-05	-2.9	0.4	13.501	34.523	25.922	-999	-999	-999	-999	-999	NF	NF	-999	Eastern Indian Ocean
13	Jeandel et al 1998	1998	JADE-MD71	CTD profile	-999	20	-999	February-March	1992	-11.5	115.95	-999	452	12.7565	0.512449	1.9e-05	-3.7	0.4	8.281	34.604	26.92	-999	-999	-999	-999	-999	NF	NF	-999	Eastern Indian Ocean
13	Jeandel et al 1998	1998	JADE-MD71	CTD profile	-999	20	-999	February-March	1992	-11.5	115.95	-999	701	15.0894	0.512453	1.5e-05	-3.6	0.3	6.237	34.602	27.208	-999	-999	-999	-999	-999	NF	NF	-999	Eastern Indian Ocean
13	Jeandel et al 1998	1998	JADE-MD71	CTD profile	-999	20	-999	February-March	1992	-11.5	115.95	-999	1099	17.6167	0.512454	1.3e-05	-3.6	0.3	4.47	34.612	27.428	-999	-999	-999	-999	-999	NF	NF	-999	Eastern Indian Ocean
13	Jeandel et al 1998	1998	JADE-MD71	CTD profile	-999	20	-999	February-March	1992	-11.5	115.95	-999	1501	18.8787	0.512441	1.3e-05	-3.8	0.3	3.279	34.68	27.604	-999	-999	-999	-999	-999	NF	NF	-999	Eastern Indian Ocean
13	Jeandel et al 1998	1998	JADE-MD71	CTD profile	-999	20	-999	February-March	1992	-11.5	115.95	-999	2499	23.5458	0.512329	1.3e-05	-6	0.3	1.797	34.732	27.773	-999	-999	-999	-999	-999	NF	NF	-999	Eastern Indian Ocean
13	Jeandel et al 1998	1998	JADE-MD71	CTD profile	-999	20	-999	February-March	1992	-11.5	115.95	-999	3000	26.2696	0.512326	8e-06	-6.1	0.2	1.424	34.726	27.796	-999	-999	-999	-999	-999	NF	NF	-999	Eastern Indian Ocean
13	Jeandel et al 1998	1998	JADE-MD71	CTD profile	-999	20	-999	February-March	1992	-11.5	115.95	-999	5000	40.4733	0.512261	1e-05	-7.3	0.2	0.795	34.714	27.829	-999	-999	-999	-999	-999	NF	NF	-999	Eastern Indian Ocean
13	Jeandel et al 1998	1998	JADE-MD71	CTD profile	-999	20	-999	February-March	1992	-11.5	115.95	-999	5353	40.5706	0.512272	1e-05	-7.1	0.2	0.793	34.713	27.828	-999	-999	-999	-999	-999	NF	NF	-999	Eastern Indian Ocean
13	Jeandel et al 1998	1998	JADE-MD71	CTD profile	-999	33	-999	February-March	1992	-11.2512	122.953	-999	600	15.8706	0.512424	9e-06	-4.1	0.2	7.23	34.575	27.053	-999	-999	-999	-999	-999	NF	NF	-999	Eastern Indian Ocean
13	Jeandel et al 1998	1998	JADE-MD71	CTD profile	-999	33	-999	February-March	1992	-11.2512	122.953	-999	700	15.5768	0.512429	9e-06	-4	0.2	6.498	34.586	27.161	-999	-999	-999	-999	-999	NF	NF	-999	Eastern Indian Ocean
13	Jeandel et al 1998	1998	JADE-MD71	CTD profile	-999	33	-999	February-March	1992	-11.2512	122.953	-999	800	19.7609	0.512426	8e-06	-4.1	0.2	5.634	34.591	27.275	-999	-999	-999	-999	-999	NF	NF	-999	Eastern Indian Ocean
13	Jeandel et al 1998	1998	JADE-MD71	CTD profile	-999	33	-999	February-March	1992	-11.2512	122.953	-999	1499	22.2849	0.512372	1.8e-05	-5.2	0.4	3.219	34.658	27.592	-999	-999	-999	-999	-999	NF	NF	-999	Eastern Indian Ocean
13	Jeandel et al 1998	1998	JADE-MD71	CTD profile	-999	33	-999	February-March	1992	-11.2512	122.953	-999	1599	20.7271	0.512383	1.9e-05	-4.9	0.4	2.964	34.679	27.632	-999	-999	-999	-999	-999	NF	NF	-999	Eastern Indian Ocean
13	Jeandel et al 1998	1998	JADE-MD71	CTD profile	-999	49	-999	February-March	1992	-9.0827	120.254	-999	500	13.5349	0.512492	9e-06	-2.8	0.2	8.395	34.685	26.967	-999	-999	-999	-999	-999	NF	NF	-999	Eastern Indian Ocean
13	Jeandel et al 1998	1998	JADE-MD71	CTD profile	-999	49	-999	February-March	1992	-9.0827	120.254	-999	546	13.6316	0.512494	1.3e-05	-2.8	0.3	7.853	34.649	27.021	-999	-999	-999	-999	-999	NF	NF	-999	Eastern Indian Ocean
13	Jeandel et al 1998	1998	JADE-MD71	CTD profile	-999	49	-999	February-March	1992	-9.0827	120.254	-999	600	14.7991	0.512522	8e-06	-2.2	0.2	7.545	34.675	27.086	-999	-999	-999	-999	-999	NF	NF	-999	Eastern Indian Ocean
13	Jeandel et al 1998	1998	JADE-MD71	CTD profile	-999	49	-999	February-March	1992	-9.0827	120.254	-999	791	16.9391	0.512507	9e-06	-2.5	0.2	6.367	34.619	27.204	-999	-999	-999	-999	-999	NF	NF	-999	Eastern Indian Ocean
14	Tachikawa et al 1999	1999	EUMELI 4	CTD profile	E4 E 100	E-site	-999	June	1992	20	-18	-999	100	18.7	0.51202	1e-05	-12.1	0.2	-999	-999	-999	-999	-999	-999	-999	-999	NF	NF	-999	East Atlantic
14	Tachikawa et al 1999	1999	EUMELI 4	CTD profile	E4 E 200	E-site	-999	June	1992	20	-18	-999	200	21.9	0.512011	1e-05	-12.2	0.2	-999	-999	-999	-999	-999	-999	-999	-999	NF	NF	-999	East Atlantic
14	Tachikawa et al 1999	1999	EUMELI 4	CTD profile	E4 E 500	E-site	-999	June	1992	20	-18	-999	500	23.2	0.511974	1.1e-05	-12.9	0.2	-999	-999	-999	-999	-999	-999	-999	-999	NF	NF	-999	East Atlantic
14	Tachikawa et al 1999	1999	EUMELI 4	CTD profile	E4 E 1100	E-site	-999	June	1992	20	-18	-999	1100	24.6	0.511971	1.1e-05	-13	0.2	-999	-999	-999	-999	-999	-999	-999	-999	NF	NF	-999	East Atlantic
14	Tachikawa et al 1999	1999	EUMELI 3	CTD profile	E3 M 50 + 60	M-site	-999	September	1991	18	-21	-999	55	24.6	0.512012	1e-05	-12.2	0.2	-999	-999	-999	-999	-999	-999	-999	-999	NF	NF	-999	East Atlantic
14	Tachikawa et al 1999	1999	EUMELI 3	CTD profile	E3 M 140	M-site	-999	September	1991	18	-21	-999	140	26.5	0.512046	1.1e-05	-11.6	0.2	-999	-999	-999	-999	-999	-999	-999	-999	NF	NF	-999	East Atlantic
14	Tachikawa et al 1999	1999	EUMELI 3	CTD profile	E3 M 250	M-site	-999	September	1991	18	-21	-999	250	30.9	0.512013	1.1e-05	-12.2	0.2	-999	-999	-999	-999	-999	-999	-999	-999	NF	NF	-999	East Atlantic
14	Tachikawa et al 1999	1999	EUMELI 3	CTD profile	E3 M 500	M-site	-999	September	1991	18	-21	-999	500	33.7	0.512085	1.5e-05	-10.8	0.3	-999	-999	-999	-999	-999	-999	-999	-999	NF	NF	-999	East Atlantic
14	Tachikawa et al 1999	1999	EUMELI 3	CTD profile	E3 M 1000	M-site	-999	September	1991	18	-21	-999	1000	29.2	0.512053	1.6e-05	-11.4	0.3	-999	-999	-999	-999	-999	-999	-999	-999	NF	NF	-999	East Atlantic
14	Tachikawa et al 1999	1999	EUMELI 3	CTD profile	E3 M 2500	M-site	-999	September	1991	18	-21	-999	2500	22.7	0.512044	1e-05	-11.6	0.2	-999	-999	-999	-999	-999	-999	-999	-999	NF	NF	-999	East Atlantic
14	Tachikawa et al 1999	1999	EUMELI 4	CTD profile	E4 M 500	M-site	-999	June	1992	18	-21	-999	500	-999	0.51204	1.1e-05	-11.8	0.2	-999	-999	-999	-999	-999	-999	-999	-999	NF	-999	-999	East Atlantic
14	Tachikawa et al 1999	1999	EUMELI 4	CTD profile	E4 M 1000	M-site	-999	June	1992	18	-21	-999	1000	-999	0.512051	1e-05	-11.5	0.2	-999	-999	-999	-999	-999	-999	-999	-999	NF	-999	-999	East Atlantic
14	Tachikawa et al 1999	1999	EUMELI 3	CTD profile	E3 O 50/1	O-site	-999	September	1991	21	-31	-999	50	27.3	0.512025	1.2e-05	-12	0.2	-999	-999	-999	-999	-999	-999	-999	-999	NF	NF	-999	East Atlantic
14	Tachikawa et al 1999	1999	EUMELI 3	CTD profile	E3 O 50/2	O-site	-999	September	1991	21	-31	-999	50	27.7	0.511999	2e-05	-12.5	0.4	-999	-999	-999	-999	-999	-999	-999	-999	NF	NF	-999	East Atlantic
14	Tachikawa et al 1999	1999	EUMELI 3	CTD profile	E3 O 100	O-site	-999	September	1991	21	-31	-999	100	20.8	0.512054	1.1e-05	-11.4	0.2	-999	-999	-999	-999	-999	-999	-999	-999	NF	NF	-999	East Atlantic
14	Tachikawa et al 1999	1999	EUMELI 3	CTD profile	E3 O 175	O-site	-999	September	1991	21	-31	-999	175	17.7	0.512084	1e-05	-10.8	0.2	-999	-999	-999	-999	-999	-999	-999	-999	NF	NF	-999	East Atlantic
14	Tachikawa et al 1999	1999	EUMELI 3	CTD profile	E3 O 250	O-site	-999	September	1991	21	-31	-999	250	18.6	0.512099	1.1e-05	-10.5	0.2	-999	-999	-999	-999	-999	-999	-999	-999	NF	NF	-999	East Atlantic
14	Tachikawa et al 1999	1999	EUMELI 3	CTD profile	E3 O 500	O-site	-999	September	1991	21	-31	-999	500	18.2	0.5121	1e-05	-10.5	0.2	-999	-999	-999	-999	-999	-999	-999	-999	NF	NF	-999	East Atlantic
14	Tachikawa et al 1999	1999	EUMELI 4	CTD profile	E4 O 2500	O-site	-999	June	1992	21	-31	-999	2500	-999	0.512029	1e-05	-11.9	0.2	-999	-999	-999	-999	-999	-999	-999	-999	NF	-999	-999	East Atlantic
15	Amakawa et al 2000	2000	KH-96-5	Surface pump	PA-S-1	-999	-999	December to January	1996-1997	19.5447	131.267	-999	0	-999	0.512421	1.6e-05	-4.24	0.31	25.6	34.51	-999	-999	-999	-999	-999	-999	NF	-999	-999	Pacific Ocean
15	Amakawa et al 2000	2000	KH-96-5	Surface pump	PA-S-2	-999	-999	December to January	1996-1997	14.4906	128.186	-999	0	-999	0.512451	1.7e-05	-3.64	0.33	27.3	34.02	-999	-999	-999	-999	-999	-999	NF	-999	-999	Pacific Ocean
15	Amakawa et al 2000	2000	KH-96-5	UW	PA1	-999	-999	December to January	1996-1997	8.85028	121.811	-999	5	9.19	0.512571	1.9e-05	-1.31	0.38	27.5988	33.62	-999	-999	-999	-999	-999	-999	NF	0.4	-999	Sulu Sea
15	Amakawa et al 2000	2000	KH-96-5	Surface pump	PA-S-3	-999	-999	December to January	1996-1997	-8.73278	115.751	-999	0	-999	0.512564	1.2e-05	-1.45	0.24	27.9	33.57	-999	-999	-999	-999	-999	-999	NF	-999	-999	Eastern Indian Ocean
15	Amakawa et al 2000	2000	KH-96-5	UW	PA2	-999	-999	December to January	1996-1997	-12.8408	117.007	-999	5	8.74	0.512439	1.6e-05	-3.88	0.31	28.5988	34.38	-999	-999	-999	-999	-999	-999	NF	0.4	-999	Eastern Indian Ocean
15	Amakawa et al 2000	2000	KH-96-5	Surface pump	PA-S-4	-999	-999	December to January	1996-1997	-17.5592	114.843	-999	0	-999	0.512404	1e-05	-4.56	0.19	27.1	34.62	-999	-999	-999	-999	-999	-999	NF	-999	-999	Eastern Indian Ocean
15	Amakawa et al 2000	2000	KH-96-5	Surface pump	PA-S-5	-999	-999	December to January	1996-1997	-24.7189	112.5	-999	0	-999	0.512359	3.9e-05	-5.45	0.76	25.9	35.07	-999	-999	-999	-999	-999	-999	NF	-999	-999	Eastern Indian Ocean
15	Amakawa et al 2000	2000	KH-96-5	Surface pump	PA-S-6	-999	-999	December to January	1996-1997	-29.2728	113.683	-999	0	-999	0.512276	1.2e-05	-7.06	0.23	22.6	35.36	-999	-999	-999	-999	-999	-999	NF	-999	-999	Eastern Indian Ocean
15	Amakawa et al 2000	2000	KH-96-5	Surface pump	PA-S-7	-999	-999	December to January	1996-1997	-37.355	113.602	-999	0	-999	0.512104	1.6e-05	-10.42	0.31	17.7	35.24	-999	-999	-999	-999	-999	-999	NF	-999	-999	Eastern Indian Ocean
15	Amakawa et al 2000	2000	KH-96-5	Surface pump	PA-S-8	-999	-999	December to January	1996-1997	-42.4153	112.117	-999	0	-999	0.512129	1e-05	-9.93	0.2	13.4	34.63	-999	-999	-999	-999	-999	-999	NF	-999	-999	Eastern Indian Ocean
15	Amakawa et al 2000	2000	KH-96-5	UW	PA4	-999	-999	December to January	1996-1997	-40.0025	109.999	-999	5	4.06	0.512052	1.1e-05	-11.44	0.21	16.1992	34.84	-999	-999	-999	-999	-999	-999	NF	0.4	-999	Eastern Indian Ocean
15	Amakawa et al 2000	2000	KH-96-5	UW	PA5	-999	-999	December to January	1996-1997	-30.0047	110	-999	5	4.6	0.512254	1e-05	-7.49	0.2	21.099	35.88	-999	-999	-999	-999	-999	-999	NF	0.4	-999	Eastern Indian Ocean
15	Amakawa et al 2000	2000	KH-96-5	Surface pump	PA-S-9	-999	-999	December to January	1996-1997	-23.1517	107.869	-999	0	-999	0.51235	2.9e-05	-5.62	0.57	25.1	35.06	-999	-999	-999	-999	-999	-999	NF	-999	-999	Eastern Indian Ocean
15	Amakawa et al 2000	2000	KH-96-5	Surface pump	PA-S-10	-999	-999	December to January	1996-1997	-18.3431	105.018	-999	0	-999	0.512427	1e-05	-4.11	0.19	26.6	34.59	-999	-999	-999	-999	-999	-999	NF	-999	-999	Eastern Indian Ocean
15	Amakawa et al 2000	2000	KH-96-5	UW	PA7 A	-999	-999	December to January	1996-1997	-9.99833	101.987	-999	5	7.41	0.512438	1.8e-05	-3.91	0.36	29.6988	33.97	-999	-999	-999	-999	-999	-999	NF	0.4	-999	Eastern Indian Ocean
15	Amakawa et al 2000	2000	KH-96-5	UW	PA7 B	-999	-999	December to January	1996-1997	-9.99833	101.987	-999	5	-999	0.512418	1.9e-05	-4.29	0.36	29.6988	33.97	-999	-999	-999	-999	-999	-999	NF	-999	-999	Eastern Indian Ocean
15	Amakawa et al 2000	2000	KH-96-5	Surface pump	PA-S-11	-999	-999	December to January	1996-1997	-0.520556	93.4506	-999	0	-999	0.51214	1.4e-05	-9.72	0.27	28.2	34.11	-999	-999	-999	-999	-999	-999	NF	-999	-999	Eastern Indian Ocean
15	Amakawa et al 2000	2000	KH-96-5	Surface pump	PA-S-12	-999	-999	December to January	1996-1997	3.535	90.2842	-999	0	-999	0.512133	1.1e-05	-9.85	0.21	28.7	33.77	-999	-999	-999	-999	-999	-999	NF	-999	-999	Eastern Indian Ocean
15	Amakawa et al 2000	2000	KH-96-5	UW	PA9	-999	-999	December to January	1996-1997	8.00111	88.9989	-999	5	18.37	0.512062	8e-06	-11.23	0.15	27.9988	33.36	-999	-999	-999	-999	-999	-999	NF	0.4	-999	Bay of Bengal
15	Amakawa et al 2000	2000	KH-96-5	UW	PA10	-999	-999	December to January	1996-1997	9.86806	94.0514	-999	5	19.61	0.512056	9e-06	-11.36	0.17	28.0988	32.84	-999	-999	-999	-999	-999	-999	NF	0.4	-999	Andaman Sea
15	Amakawa et al 2000	2000	KH-96-5	Surface pump	PA-S-13	-999	-999	December to January	1996-1997	7.385	97.7478	-999	0	-999	0.512095	9e-06	-10.59	0.17	28.1	32.54	-999	-999	-999	-999	-999	-999	NF	-999	-999	Andaman Sea
15	Amakawa et al 2000	2000	KH-96-5	Surface pump	PA-S-14	-999	-999	December to January	1996-1997	4.95667	100.101	-999	0	-999	0.512079	1e-05	-10.9	0.19	28.8	29.76	-999	-999	-999	-999	-999	-999	NF	-999	-999	Strait of Malacca
15	Amakawa et al 2000	2000	KH-96-5	Surface pump	PA-S-15	-999	-999	December to January	1996-1997	1.17833	103.441	-999	0	-999	0.512114	8e-06	-10.23	0.15	28.2	31.46	-999	-999	-999	-999	-999	-999	NF	-999	-999	Strait of Malacca
15	Amakawa et al 2000	2000	KH-96-5	Surface pump	PA-S-16	-999	-999	December to January	1996-1997	5.31	106.754	-999	0	-999	0.512151	3e-05	-9.5	0.59	27	33.17	-999	-999	-999	-999	-999	-999	NF	-999	-999	South China Sea
15	Amakawa et al 2000	2000	KH-96-5	Surface pump	PA-S-17	-999	-999	December to January	1996-1997	10.0503	110.749	-999	0	-999	0.512192	1.9e-05	-8.7	0.36	26.9	32.83	-999	-999	-999	-999	-999	-999	NF	-999	-999	South China Sea
15	Amakawa et al 2000	2000	KH-96-5	UW	PA11	-999	-999	December to January	1996-1997	15.4178	115.336	-999	5	13.95	0.512312	1.5e-05	-6.36	0.29	27.0989	33.02	-999	-999	-999	-999	-999	-999	NF	0.4	-999	South China Sea
15	Amakawa et al 2000	2000	KH-96-5	Surface pump	PA-S-18	-999	-999	December to January	1996-1997	21.8347	121.1	-999	0	-999	0.512394	1.2e-05	-4.75	0.23	22.9	34.52	-999	-999	-999	-999	-999	-999	NF	-999	-999	Bashi Channel
15	Amakawa et al 2000	2000	KH-96-5	Surface pump	PA-S-19	-999	-999	December to January	1996-1997	26.3033	125.534	-999	0	-999	0.512385	1.1e-05	-4.94	0.21	22.5	34.49	-999	-999	-999	-999	-999	-999	NF	-999	-999	East China Sea
16	Lacan and Jeandel 2001	2001	JGOFS-EqPac TT013	CTD profile	-999	-999	-999	11	1992	2	-140	-999	15	8	0.512484	1.1e-05	-3	0.2	26.246	34.582	22.643	-999	-999	-999	-999	-999	NF	NF	-999	Equatorial Pacific
16	Lacan and Jeandel 2001	2001	JGOFS-EqPac TT013	CTD profile	-999	-999	-999	11	1992	2	-140	-999	155	8.1	0.512516	1.1e-05	-2.3	0.2	13.978	34.91	26.123	-999	-999	-999	-999	-999	NF	NF	-999	Equatorial Pacific
16	Lacan and Jeandel 2001	2001	JGOFS-EqPac TT013	CTD profile	-999	-999	-999	11	1992	2	-140	-999	350	9.7	0.512455	1.1e-05	-3.5	0.2	11.011	34.776	26.599	-999	-999	-999	-999	-999	NF	NF	-999	Equatorial Pacific
16	Lacan and Jeandel 2001	2001	JGOFS-EqPac TT013	CTD profile	-999	-999	-999	11	1992	2	-140	-999	835	12.1	0.512463	1.7e-05	-3.4	0.3	5.401	34.548	27.27	-999	-999	-999	-999	-999	NF	NF	-999	Equatorial Pacific
16	Lacan and Jeandel 2001	2001	JGOFS-EqPac TT013	CTD profile	-999	-999	-999	11	1992	0	-140	-999	40	5.2	0.512511	1.3e-05	-2.4	0.3	24.598	34.954	23.43	-999	-999	-999	-999	-999	NF	NF	-999	Equatorial Pacific
16	Lacan and Jeandel 2001	2001	JGOFS-EqPac TT013	CTD profile	-999	-999	-999	11	1992	0	-140	-999	120	6.7	0.512343	1.3e-05	-5.7	0.3	19.674	35.134	24.95	-999	-999	-999	-999	-999	NF	NF	-999	Equatorial Pacific
16	Lacan and Jeandel 2001	2001	JGOFS-EqPac TT013	CTD profile	-999	-999	-999	11	1992	0	-140	-999	150	7	0.512556	6.6e-05	-1.6	1.2	17.236	35.174	25.593	-999	-999	-999	-999	-999	NF	NF	-999	Equatorial Pacific
16	Lacan and Jeandel 2001	2001	JGOFS-EqPac TT013	CTD profile	-999	-999	-999	11	1992	0	-140	-999	350	8.7	0.512471	1.1e-05	-3.2	0.2	10.847	34.783	26.635	-999	-999	-999	-999	-999	NF	NF	-999	Equatorial Pacific
16	Lacan and Jeandel 2001	2001	JGOFS-EqPac TT013	CTD profile	-999	-999	-999	11	1992	0	-140	-999	545	14.8	0.512437	2e-05	-3.9	0.4	7.823	34.62	27.002	-999	-999	-999	-999	-999	NF	NF	-999	Equatorial Pacific
16	Lacan and Jeandel 2001	2001	JGOFS-EqPac TT013	CTD profile	-999	-999	-999	11	1992	0	-140	-999	835	10	0.51253	1.5e-05	-2.1	0.3	4.341	34.549	27.278	-999	-999	-999	-999	-999	NF	NF	-999	Equatorial Pacific
16	Lacan and Jeandel 2001	2001	JGOFS-EqPac TT013	CTD profile	-999	-999	-999	11	1992	-12	-135	-999	20	5.7	0.512371	1.1e-05	-5.2	0.2	27.27	35.922	23.328	-999	-999	-999	-999	-999	NF	NF	-999	Equatorial Pacific
16	Lacan and Jeandel 2001	2001	JGOFS-EqPac TT013	CTD profile	-999	-999	-999	11	1992	-12	-135	-999	75 +/- 15	-999	0.51245	1.1e-05	-3.6	0.2	26.269	36.345	23.966	-999	-999	-999	-999	-999	NF	-999	-999	Equatorial Pacific	Uncertainty on depth - does not specify in reference
16	Lacan and Jeandel 2001	2001	JGOFS-EqPac TT013	CTD profile	-999	-999	-999	11	1992	-12	-135	-999	135 +/- 15	-999	0.5123	1.1e-05	-6.6	0.2	24.124	36.467	24.717	-999	-999	-999	-999	-999	NF	-999	-999	Equatorial Pacific	Uncertainty on depth - does not specify in reference
16	Lacan and Jeandel 2001	2001	JGOFS-EqPac TT013	CTD profile	-999	-999	-999	11	1992	-12	-135	-999	200	4.4	0.512417	6.6e-05	-4.3	1.2	21.352	36.08	25.221	-999	-999	-999	-999	-999	NF	NF	-999	Equatorial Pacific
16	Lacan and Jeandel 2001	2001	JGOFS-EqPac TT013	CTD profile	-999	-999	-999	11	1992	-12	-135	-999	835	21.6	0.512224	1.6e-05	-8	0.3	5.18	34.523	27.276	-999	-999	-999	-999	-999	NF	NF	-999	Equatorial Pacific
17	Lacan 2002	2002	Signature	CTD profile	-999	SGN 29	22	8	1999	77.67	7.69	3320	2	14.4204	0.512042	9e-06	-11.6	0.2	4.86	26.61	21.05	-999	225.257	-999	-999	-999	NF	NF	-999	Nordic Sea
17	Lacan 2002	2002	Signature	CTD profile	-999	SGN 29	22	8	1999	77.67	7.69	3320	50	16.7776	0.512038	1e-05	-11.7	0.2	4.88	35.08	27.76	-999	304.296	-999	-999	-999	NF	NF	-999	Nordic Sea
17	Lacan 2002	2002	Signature	CTD profile	-999	SGN 29	22	8	1999	77.67	7.69	3320	248	17.3322	0.512065	1e-05	-11.2	0.2	3.4	35.08	27.87	-999	303.062	-999	-999	-999	NF	NF	-999	Nordic Sea
17	Lacan 2002	2002	Bergen Fjord	Surface	-999	Bergen Fjord	11	8	1999	60.87	4.67	-999	7	59.9002	0.51187	1.1e-05	-15	0.2	-999	31.9	-999	-999	-999	-999	-999	-999	NF	NF	-999	Nordic Sea, Fjords
17	Lacan 2002	2002	Bergen Fjord	Surface	-999	Bergen Fjord	11	8	1999	60.87	4.67	-999	7	61.98	0.511886	1e-05	-14.7	0.2	-999	31.9	-999	-999	-999	-999	-999	-999	0.45	NF	-999	Nordic Sea, Fjords
17	Lacan 2002	2002	Trodheim Fjord	Surface	-999	Trodheim Fjord	13	8	1999	63.62	9.32	-999	7	86.7304	0.511993	8e-06	-12.6	0.2	12.4	31.9	-999	-999	-999	-999	-999	-999	NF	NF	-999	Nordic Sea, Fjords
17	Lacan 2002	2002	Trodheim Fjord	Surface	-999	Trodheim Fjord	13	8	1999	63.62	9.32	-999	7	85.7598	0.511998	1.1e-05	-12.5	0.2	12.4	31.9	-999	-999	-999	-999	-999	-999	0.45	NF	-999	Nordic Sea, Fjords
17	Lacan 2002	2002	Spitzberg Fjord	Surface	-999	Spitzberg Fjord	21	8	1999	67.82	15.27	-999	7	152.177	0.512058	1e-05	-11.3	0.2	3.7	31.9	-999	-999	-999	-999	-999	-999	NF	NF	-999	Nordic Sea, Fjords
17	Lacan 2002	2002	Spitzberg Fjord	Surface	-999	Spitzberg Fjord	21	8	1999	67.82	15.27	-999	7	88.3943	0.512065	1e-05	-11.2	0.2	3.7	31.9	-999	-999	-999	-999	-999	-999	0.45	NF	-999	Nordic Sea, Fjords
17	Lacan 2002	2002	Nansen Fjord	Surface	-999	Nansen Fjord	28	8	1999	68.21	-29.66	-999	7	100.804	0.512567	1.1e-05	-1.4	0.2	2.1	30.6	-999	-999	-999	-999	-999	-999	NF	NF	-999	Nordic Sea, Fjords
17	Lacan 2002	2002	Nansen Fjord	Surface	-999	Nansen Fjord	28	8	1999	68.21	-29.66	-999	7	39.7948	0.512205	1.1e-05	-8.4	0.2	2.1	30.6	-999	-999	-999	-999	-999	-999	0.45	NF	-999	Nordic Sea, Fjords
18	Lacan and Jeandel 2004a	2004	Signature/GINS	CTD profile	-999	SGN 33	23	8	1999	77.1833	-4.38333	1575	20	24.9584	-999	-999	-9.2	0.2	-0.69	33.16	26.65	-999	406.965	-999	-999	-999	NF	NF	-999	North Atlantic
18	Lacan and Jeandel 2004a	2004	Signature/GINS	CTD profile	-999	SGN 33	23	8	1999	77.1833	-4.38333	1575	50	23.5718	-999	-999	-10.3	0.2	-0.69	33.16	26.65	-999	406.965	-999	-999	-999	NF	NF	-999	North Atlantic
18	Lacan and Jeandel 2004a	2004	Signature/GINS	CTD profile	-999	SGN 32	23	8	1999	77.0333	-3.75	1895	21	-999	-999	-999	-9.5	0.2	-1.25	33.24	26.74	-999	372.234	-999	-999	-999	0.45	-999	-999	North Atlantic
18	Lacan and Jeandel 2004a	2004	Signature/GINS	CTD profile	-999	SGN 32	23	8	1999	77.0333	-3.75	1895	21	23.5718	-999	-999	-9.8	0.2	-1.25	33.24	26.74	-999	372.234	-999	-999	-999	NF	NF	-999	North Atlantic
18	Lacan and Jeandel 2004a	2004	Signature/GINS	CTD profile	-999	SGN 32	23	8	1999	77.0333	-3.75	1895	123	19.4121	-999	-999	-11.5	0.2	3.12	34.89	27.79	-999	288.24	-999	-999	-999	NF	NF	-999	North Atlantic
18	Lacan and Jeandel 2004a	2004	Signature/GINS	CTD profile	-999	SGN 32	23	8	1999	77.0333	-3.75	1895	208	18.0255	-999	-999	-11.6	0.2	2.6	34.96	27.89	-999	302.5	-999	-999	-999	NF	NF	-999	North Atlantic
18	Lacan and Jeandel 2004a	2004	Signature/GINS	CTD profile	-999	SGN 32	23	8	1999	77.0333	-3.75	1895	482	17.3322	-999	-999	-11.8	0.2	1.33	34.92	27.96	-999	304.608	-999	-999	-999	NF	NF	-999	North Atlantic
18	Lacan and Jeandel 2004a	2004	Signature/GINS	CTD profile	-999	SGN 32	23	8	1999	77.0333	-3.75	1895	608	17.3322	-999	-999	-10.7	0.2	0.61	34.88	27.98	-999	297.307	-999	-999	-999	NF	NF	-999	North Atlantic
18	Lacan and Jeandel 2004a	2004	Signature/GINS	CTD profile	-999	SGN 32	23	8	1999	77.0333	-3.75	1895	805	-999	-999	-999	-11.2	0.2	0.14	34.89	28.01	-999	304.896	-999	-999	-999	NF	-999	-999	North Atlantic
18	Lacan and Jeandel 2004a	2004	Signature/GINS	CTD profile	-999	SGN 32	23	8	1999	77.0333	-3.75	1895	1840	-999	-999	-999	-10.1	0.2	-0.74	34.92	28.07	-999	295.757	-999	-999	-999	0.45	-999	-999	North Atlantic
18	Lacan and Jeandel 2004a	2004	Signature/GINS	CTD profile	-999	SGN 32	23	8	1999	77.0333	-3.75	1895	1840	-999	-999	-999	-10.7	0.2	-0.74	34.92	28.07	-999	295.757	-999	-999	-999	NF	-999	-999	North Atlantic
18	Lacan and Jeandel 2004a	2004	Signature/GINS	CTD profile	-999	SGN 30	22	8	1999	76.75	-2.33333	2560	5	17.3322	-999	-999	-11.5	0.3	4.6	34.68	27.47	-999	270.689	-999	-999	-999	NF	NF	-999	North Atlantic
18	Lacan and Jeandel 2004a	2004	Signature/GINS	CTD profile	-999	SGN 30	22	8	1999	76.75	-2.33333	2560	21	15.9456	-999	-999	-12.2	0.2	4.56	34.72	27.5	-999	228.405	-999	-999	-999	0.45	0.45	-999	North Atlantic
18	Lacan and Jeandel 2004a	2004	Signature/GINS	CTD profile	-999	SGN 30	22	8	1999	76.75	-2.33333	2560	103	18.0255	-999	-999	-11.3	0.2	2.21	34.97	27.93	-999	313.128	-999	-999	-999	NF	NF	-999	North Atlantic
18	Lacan and Jeandel 2004a	2004	Signature/GINS	CTD profile	-999	SGN 30	22	8	1999	76.75	-2.33333	2560	405	-999	-999	-999	-11.2	0.2	0.2	34.9	28.01	-999	320.094	-999	-999	-999	NF	-999	-999	North Atlantic
18	Lacan and Jeandel 2004a	2004	Signature/GINS	CTD profile	-999	SGN 30	22	8	1999	76.75	-2.33333	2560	505	16.6389	-999	-999	-11.2	0.2	0	34.89	28.02	-999	323.437	-999	-999	-999	NF	NF	-999	North Atlantic
18	Lacan and Jeandel 2004a	2004	Signature/GINS	CTD profile	-999	SGN 30	22	8	1999	76.75	-2.33333	2560	2016	-999	-999	-999	-10.5	0.2	-1	34.9	28.07	-999	299.406	-999	-999	-999	NF	-999	-999	North Atlantic
18	Lacan and Jeandel 2004a	2004	Signature/GINS	CTD profile	-999	SGN 30	22	8	1999	76.75	-2.33333	2560	2512	18.0255	-999	-999	-10.2	0.2	-1.06	34.9	28.08	-999	302.141	-999	-999	-999	0.45	0.45	-999	North Atlantic
18	Lacan and Jeandel 2004a	2004	Signature/GINS	CTD profile	-999	SGN 30	22	8	1999	76.75	-2.33333	2560	2512	19.4121	-999	-999	-10.8	0.2	-1.06	34.9	28.08	-999	302.141	-999	-999	-999	NF	NF	-999	North Atlantic
18	Lacan and Jeandel 2004a	2004	Signature/GINS	Surface CTD	-999	SGN 46	26	8	1999	72.8667	-16.1833	1520	50	22.1852	-999	-999	-10.9	0.2	-0.94	34.33	27.61	-999	354.888	-999	-999	-999	NF	NF	-999	North Atlantic
18	Lacan and Jeandel 2004a	2004	Signature/GINS	CTD	-999	SGN 46	26	8	1999	72.8667	-16.1833	1520	900	16.6389	-999	-999	-10.6	0.2	-0.46	34.89	28.04	-999	306.711	-999	-999	-999	NF	NF	-999	North Atlantic
18	Lacan and Jeandel 2004a	2004	Signature/GINS	CTD	-999	SGN 42	25	8	1999	72.9167	-12.9667	2690	707	18.0255	-999	-999	-10.9	0.2	-0.54	34.88	28.04	-999	315.528	-999	-999	-999	NF	NF	-999	North Atlantic
18	Lacan and Jeandel 2004a	2004	Signature/GINS	CTD	-999	SGN 42	25	8	1999	72.9167	-12.9667	2690	2635	21.492	-999	-999	-10.2	0.3	-1.12	34.9	28.08	-999	303.964	-999	-999	-999	NF	NF	-999	North Atlantic
18	Lacan and Jeandel 2004a	2004	Signature/GINS	CTD profile	-999	SGN 50	27	8	1999	70	-18	1655	573	16.6389	-999	-999	-10.6	0.3	-0.35	34.89	28.04	-999	310.056	-999	-999	-999	NF	NF	-999	North Atlantic
18	Lacan and Jeandel 2004a	2004	Signature/GINS	CTD profile	-999	SGN 50	27	8	1999	70	-18	1655	1007	17.3322	-999	-999	-10.7	0.2	-0.67	34.9	28.06	-999	300.93	-999	-999	-999	NF	NF	-999	North Atlantic
18	Lacan and Jeandel 2004a	2004	Signature/GINS	CTD profile	-999	SGN 50	27	8	1999	70	-18	1655	1596	26.345	-999	-999	-11.4	0.2	-0.91	34.91	28.08	-999	296.669	-999	-999	-999	NF	NF	-999	North Atlantic
18	Lacan and Jeandel 2004a	2004	Signature/GINS	CTD profile	-999	SGN 48	26	8	1999	70	-17	1280	431	16.6389	-999	-999	-11.1	0.2	-0.05	34.88	28.01	-999	317.663	-999	-999	-999	NF	NF	-999	North Atlantic
18	Lacan and Jeandel 2004a	2004	Signature/GINS	CTD profile	-999	SGN 48	26	8	1999	70	-17	1280	698	16.6389	-999	-999	-10.8	0.2	-0.42	34.89	28.04	-999	306.104	-999	-999	-999	NF	NF	-999	North Atlantic
18	Lacan and Jeandel 2004a	2004	Signature/GINS	CTD profile	-999	SGN 48	26	8	1999	70	-17	1280	1001	16.6389	-999	-999	-10.8	0.2	-0.65	34.9	28.06	-999	300.627	-999	-999	-999	NF	NF	-999	North Atlantic
18	Lacan and Jeandel 2004a	2004	Signature/GINS	CTD profile	-999	SGN 52	28	8	1999	68.2	-29.6333	375	6	93.594	-999	-999	-4.1	0.2	2.32	30.53	24.37	-999	345.028	-999	-999	-999	NF	NF	-999	North Atlantic
18	Lacan and Jeandel 2004a	2004	Signature/GINS	CTD profile	-999	SGN 52	28	8	1999	68.2	-29.6333	375	80	101.22	-999	-999	-3.1	0.2	-1.35	33.13	26.65	-999	364.351	-999	-999	-999	NF	NF	-999	North Atlantic
18	Lacan and Jeandel 2004a	2004	Signature/GINS	CTD profile	-999	SGN 52	28	8	1999	68.2	-29.6333	375	183	24.9584	-999	-999	-10.2	0.2	3.31	34.52	27.47	-999	308.706	-999	-999	-999	NF	NF	-999	North Atlantic
18	Lacan and Jeandel 2004a	2004	Signature/GINS	CTD profile	-999	SGN 52	28	8	1999	68.2	-29.6333	375	200	20.7987	-999	-999	-10.9	0.3	4.31	34.77	27.57	-999	294.383	-999	-999	-999	NF	NF	-999	North Atlantic
18	Lacan and Jeandel 2004a	2004	Signature/GINS	CTD profile	-999	SGN 52	28	8	1999	68.2	-29.6333	375	251	47.1436	-999	-999	-4.3	0.2	1.02	34.56	27.69	-999	318.067	-999	-999	-999	NF	NF	-999	North Atlantic
18	Lacan and Jeandel 2004a	2004	Signature/GINS	CTD profile	-999	SGN 52	28	8	1999	68.2	-29.6333	375	303	82.5014	-999	-999	-2.2	0.2	0.2	34.57	27.74	-999	320.481	-999	-999	-999	NF	NF	-999	North Atlantic
18	Lacan and Jeandel 2004a	2004	Signature/GINS	CTD profile	-999	SGN 54	29	8	1999	66.1667	-27.5167	500	5	41.5973	-999	-999	-10.5	0.2	3.81	31.4	24.94	-999	335.994	-999	-999	-999	NF	NF	-999	North Atlantic
18	Lacan and Jeandel 2004a	2004	Signature/GINS	CTD profile	-999	SGN 54	29	8	1999	66.1667	-27.5167	500	59	101.913	-999	-999	-11.2	0.2	-1.41	33.65	27.07	-999	352.639	-999	-999	-999	NF	NF	-999	North Atlantic
18	Lacan and Jeandel 2004a	2004	Signature/GINS	CTD profile	-999	SGN 54	29	8	1999	66.1667	-27.5167	500	120	-999	-999	-999	-11.3	0.2	-1.39	34.19	27.51	-999	336.978	-999	-999	-999	NF	-999	-999	North Atlantic
18	Lacan and Jeandel 2004a	2004	Signature/GINS	CTD profile	-999	SGN 54	29	8	1999	66.1667	-27.5167	500	352	24.2651	-999	-999	-10.7	0.2	0.16	34.83	27.96	-999	320.719	-999	-999	-999	NF	NF	-999	North Atlantic
18	Lacan and Jeandel 2004a	2004	Signature/GINS	CTD profile	-999	SGN 54	29	8	1999	66.1667	-27.5167	500	442	19.4121	-999	-999	-7.2	0.2	-0.03	34.87	28.01	-999	312.802	-999	-999	-999	NF	NF	-999	North Atlantic
18	Lacan and Jeandel 2004a	2004	Signature/GINS	CTD profile	-999	SGN 54	29	8	1999	66.1667	-27.5167	500	479	22.8785	-999	-999	-9.2	0.3	-0.04	34.87	28.01	-999	309.458	-999	-999	-999	NF	NF	-999	North Atlantic
18	Lacan and Jeandel 2004a	2004	Signature/GINS	CTD profile	-999	SGN 55	29	8	1999	66.0833	-27.25	625	11	27.7316	-999	-999	-11	0.2	5.71	33.45	26.36	-999	318.783	-999	-999	-999	NF	NF	-999	North Atlantic
18	Lacan and Jeandel 2004a	2004	Signature/GINS	CTD profile	-999	SGN 55	29	8	1999	66.0833	-27.25	625	51	40.904	-999	-999	-11.5	0.4	2.62	34.39	27.43	-999	327.272	-999	-999	-999	NF	NF	-999	North Atlantic
18	Lacan and Jeandel 2004a	2004	Signature/GINS	CTD profile	-999	SGN 55	29	8	1999	66.0833	-27.25	625	97	18.7188	-999	-999	-13.2	0.2	6.8	35.13	27.55	-999	269.451	-999	-999	-999	NF	NF	-999	North Atlantic
18	Lacan and Jeandel 2004a	2004	Signature/GINS	CTD profile	-999	SGN 55	29	8	1999	66.0833	-27.25	625	372	-999	-999	-999	-8.8	0.2	0.15	34.84	27.97	-999	329.836	-999	-999	-999	NF	-999	-999	North Atlantic
18	Lacan and Jeandel 2004a	2004	Signature/GINS	CTD profile	-999	SGN 55	29	8	1999	66.0833	-27.25	625	610	17.3322	-999	-999	-10	0.2	-0.12	34.88	28.02	-999	310.062	-999	-999	-999	NF	NF	-999	North Atlantic
18	Lacan and Jeandel 2004a	2004	Signature/GINS	CTD profile	-999	SGN 55	29	8	1999	66.0833	-27.25	625	610	-999	-999	-999	-8.3	0.2	-0.12	34.88	28.02	-999	310.062	-999	-999	-999	0.45	-999	-999	North Atlantic
18	Lacan and Jeandel 2004a	2004	Signature/GINS	CTD profile	-999	SGN 56	29	8	1999	66	-26.9833	560	10	29.8114	-999	-999	-10.4	0.2	5.16	32.52	25.7	-999	328.741	-999	-999	-999	NF	NF	-999	North Atlantic
18	Lacan and Jeandel 2004a	2004	Signature/GINS	CTD profile	-999	SGN 56	29	8	1999	66	-26.9833	560	54	31.8913	-999	-999	-9.3	0.2	-0.46	33.3	26.75	-999	377.401	-999	-999	-999	NF	NF	-999	North Atlantic
18	Lacan and Jeandel 2004a	2004	Signature/GINS	CTD profile	-999	SGN 56	29	8	1999	66	-26.9833	560	120	20.7987	-999	-999	-11.5	0.2	3.58	34.4	27.35	-999	316.347	-999	-999	-999	NF	NF	-999	North Atlantic
18	Lacan and Jeandel 2004a	2004	Signature/GINS	CTD profile	-999	SGN 56	29	8	1999	66	-26.9833	560	182	19.4121	-999	-999	-12.1	0.2	6.29	35.06	27.56	-999	279.788	-999	-999	-999	NF	NF	-999	North Atlantic
18	Lacan and Jeandel 2004a	2004	Signature/GINS	CTD profile	-999	SGN 56	29	8	1999	66	-26.9833	560	302	20.1054	-999	-999	-11.1	0.2	4.45	34.91	27.66	-999	281.888	-999	-999	-999	NF	NF	-999	North Atlantic
18	Lacan and Jeandel 2004a	2004	Signature/GINS	CTD profile	-999	SGN 56	29	8	1999	66	-26.9833	560	345	20.7987	-999	-999	-7.7	0.2	-0.25	34.53	27.74	-999	327.477	-999	-999	-999	NF	NF	-999	North Atlantic
18	Lacan and Jeandel 2004a	2004	Signature/GINS	CTD profile	-999	SGN 56	29	8	1999	66	-26.9833	560	523	28.4248	-999	-999	-7.3	0.2	-0.51	34.9	28.05	-999	303.668	-999	-999	-999	NF	NF	-999	North Atlantic
19	Lacan and Jeandel 2004b	2004	Signature/GINS	CTD	-999	SGN 20	2	8	1999	69.21	-6.85	2502	331	19.8974	0.512207	1.1e-05	-8.4	0.2	0.22	34.86	27.98	-999	317.369	-999	-999	-999	NF	NF	-999	Nordic Sea
19	Lacan and Jeandel 2004b	2004	Signature/GINS	CTD	-999	SGN 20	2	8	1999	69.21	-6.85	2502	2491	18.6495	0.512136	1e-05	-9.8	0.2	-1.02	34.9	28.07	-999	292.719	-999	-999	-999	NF	NF	-999	Nordic Sea
19	Lacan and Jeandel 2004b	2004	Signature/GINS	CTD profile	-999	SGN 21	3	8	1999	66.55	-10.11	1450	20	14.7671	0.51223	1.1e-05	-8	0.2	7.94	34.65	27	-999	308.845	-999	-999	-999	NF	NF	-999	Nordic Sea
19	Lacan and Jeandel 2004b	2004	Signature/GINS	CTD profile	-999	SGN 21	3	8	1999	66.55	-10.11	1450	101	15.599	0.512164	1.2e-05	-9.2	0.2	-0.26	34.75	27.92	-999	356.91	-999	-999	-999	NF	NF	-999	Nordic Sea
19	Lacan and Jeandel 2004b	2004	Signature/GINS	CTD profile	-999	SGN 21	3	8	1999	66.55	-10.11	1450	1000	15.2524	0.512134	1.1e-05	-9.8	0.2	-0.68	34.89	28.05	-999	294.245	-999	-999	-999	NF	NF	-999	Nordic Sea
19	Lacan and Jeandel 2004b	2004	Signature/GINS	CTD profile	-999	SGN 21	3	8	1999	66.55	-10.11	1450	1431	20.5214	0.512231	1e-05	-7.9	0.2	-0.87	34.9	28.07	-999	286.641	-999	-999	-999	NF	NF	-999	Nordic Sea
19	Lacan and Jeandel 2004b	2004	Signature/GINS	CTD profile	-999	SGN 22	4	8	1999	62.75	-9.01	490	20	12.6872	0.511963	1.2e-05	-13.2	0.2	10.96	35.24	26.97	-999	280.557	-999	-999	-999	NF	NF	-999	Nordic Sea
19	Lacan and Jeandel 2004b	2004	Signature/GINS	CTD profile	-999	SGN 22	4	8	1999	62.75	-9.01	490	50	17.4709	0.51196	1e-05	-13.2	0.2	9.19	35.29	27.32	-999	274.988	-999	-999	-999	NF	NF	-999	Nordic Sea
19	Lacan and Jeandel 2004b	2004	Signature/GINS	CTD profile	-999	SGN 22	4	8	1999	62.75	-9.01	490	200	17.6789	0.511929	1.2e-05	-13.8	0.2	8.18	35.26	27.45	-999	274.647	-999	-999	-999	NF	NF	-999	Nordic Sea
19	Lacan and Jeandel 2004b	2004	Signature/GINS	CTD profile	-999	SGN 22	4	8	1999	62.75	-9.01	490	411	13.9351	0.512029	1.1e-05	-11.9	0.2	7.41	35.21	27.53	-999	255.467	-999	-999	-999	NF	NF	-999	Nordic Sea
19	Lacan and Jeandel 2004b	2004	Signature/GINS	CTD profile	-999	SGN 22	4	8	1999	62.75	-9.01	490	483	28.0089	0.512436	9e-06	-3.9	0.2	5.71	35.13	27.7	-999	268.197	-999	-999	-999	NF	NF	-999	Nordic Sea
19	Lacan and Jeandel 2004b	2004	Signature/GINS	CTD profile	-999	SGN 23	6	8	1999	60.5	-5	1000	51	16.9163	0.51197	1.2e-05	-13	0.2	10.13	35.34	27.2	-999	271.369	-999	-999	-999	NF	NF	-999	Nordic Sea
19	Lacan and Jeandel 2004b	2004	Signature/GINS	CTD profile	-999	SGN 23	6	8	1999	60.5	-5	1000	99	18.3028	0.511982	1.1e-05	-12.8	0.2	9.2	35.33	27.35	-999	271.634	-999	-999	-999	NF	NF	-999	Nordic Sea
19	Lacan and Jeandel 2004b	2004	Signature/GINS	CTD profile	-999	SGN 23	6	8	1999	60.5	-5	1000	280	16.5003	0.511984	1e-05	-12.8	0.2	7.72	35.24	27.5	-999	278.587	-999	-999	-999	NF	NF	-999	Nordic Sea
19	Lacan and Jeandel 2004b	2004	Signature/GINS	CTD profile	-999	SGN 23	6	8	1999	60.5	-5	1000	500	19.1348	0.512172	1.1e-05	-9.1	0.2	2.41	34.92	27.88	-999	319.226	-999	-999	-999	NF	NF	-999	Nordic Sea
19	Lacan and Jeandel 2004b	2004	Signature/GINS	CTD profile	-999	SGN 23	6	8	1999	60.5	-5	1000	599	20.0361	0.512221	1e-05	-8.1	0.2	0.33	34.88	27.99	-999	315.238	-999	-999	-999	NF	NF	-999	Nordic Sea
19	Lacan and Jeandel 2004b	2004	Signature/GINS	CTD profile	-999	SGN 23	6	8	1999	60.5	-5	1000	800	19.8974	0.51217	1.1e-05	-9.1	0.2	-0.6	34.89	28.05	-999	306.709	-999	-999	-999	NF	NF	-999	Nordic Sea
19	Lacan and Jeandel 2004b	2004	Signature/GINS	CTD profile	-999	SGN 23	6	8	1999	60.5	-5	1000	988	24.5424	0.512266	1e-05	-7.3	0.2	-0.77	34.9	28.06	-999	303.057	-999	-999	-999	NF	NF	-999	Nordic Sea
19	Lacan and Jeandel 2004b	2004	Signature/GINS	CTD profile	-999	SGN 25	11	8	1999	64.65	4.18	1400	21	15.5297	0.511961	1e-05	-13.2	0.2	12.23	35.04	26.57	-999	284.927	-999	-999	-999	NF	NF	-999	Nordic Sea
19	Lacan and Jeandel 2004b	2004	Signature/GINS	CTD profile	-999	SGN 25	11	8	1999	64.65	4.18	1400	101	23.8491	0.511968	1.1e-05	-13.1	0.2	8.11	35.27	27.47	-999	269.472	-999	-999	-999	NF	NF	-999	Nordic Sea
19	Lacan and Jeandel 2004b	2004	Signature/GINS	CTD profile	-999	SGN 25	11	8	1999	64.65	4.18	1400	401	19.1348	0.51216	1.1e-05	-9.3	0.2	2.88	34.92	27.83	-999	307.99	-999	-999	-999	NF	NF	-999	Nordic Sea
19	Lacan and Jeandel 2004b	2004	Signature/GINS	CTD profile	-999	SGN 25	11	8	1999	64.65	4.18	1400	600	17.4709	0.512121	1e-05	-10.1	0.2	-0.24	34.89	28.03	-999	307.626	-999	-999	-999	NF	NF	-999	Nordic Sea
19	Lacan and Jeandel 2004b	2004	Signature/GINS	CTD profile	-999	SGN 25	11	8	1999	64.65	4.18	1400	800	17.6095	0.512128	1e-05	-9.9	0.2	-0.67	34.89	28.05	-999	303.668	-999	-999	-999	NF	NF	-999	Nordic Sea
19	Lacan and Jeandel 2004b	2004	Signature/GINS	CTD profile	-999	SGN 25	11	8	1999	64.65	4.18	1400	1385	22.8092	0.512172	1.1e-05	-9.1	0.2	-0.96	34.9	28.07	-999	296.063	-999	-999	-999	NF	NF	-999	Nordic Sea
19	Lacan and Jeandel 2004b	2004	Signature/GINS	CTD profile	-999	SGN 26	14	8	1999	69.03	7.95	3060	43	9.01276	0.512011	1.2e-05	-12.2	0.2	8.29	35.19	27.38	-999	293.221	-999	-999	-999	NF	NF	-999	Nordic Sea
19	Lacan and Jeandel 2004b	2004	Signature/GINS	CTD profile	-999	SGN 26	14	8	1999	69.03	7.95	3060	74	20.3827	0.512016	1e-05	-12.1	0.2	7.27	35.22	27.55	-999	282.223	-999	-999	-999	NF	NF	-999	Nordic Sea
19	Lacan and Jeandel 2004b	2004	Signature/GINS	CTD profile	-999	SGN 26	14	8	1999	69.03	7.95	3060	351	15.599	0.512017	1.2e-05	-12.1	0.2	4.84	35.1	27.77	-999	297.974	-999	-999	-999	NF	NF	-999	Nordic Sea
19	Lacan and Jeandel 2004b	2004	Signature/GINS	CTD profile	-999	SGN 26	14	8	1999	69.03	7.95	3060	801	21.9079	0.512115	1e-05	-10.2	0.2	0.93	34.89	27.96	-999	309.775	-999	-999	-999	NF	NF	-999	Nordic Sea
19	Lacan and Jeandel 2004b	2004	Signature/GINS	CTD profile	-999	SGN 26	14	8	1999	69.03	7.95	3060	1001	16.0843	0.51213	1.1e-05	-9.9	0.2	-0.21	34.88	28.02	-999	306.109	-999	-999	-999	NF	NF	-999	Nordic Sea
19	Lacan and Jeandel 2004b	2004	Signature/GINS	CTD profile	-999	SGN 26	14	8	1999	69.03	7.95	3060	1700	17.2629	0.512108	1.2e-05	-10.3	0.2	-0.82	34.9	28.07	-999	296.369	-999	-999	-999	NF	NF	-999	Nordic Sea
19	Lacan and Jeandel 2004b	2004	Signature/GINS	CTD profile	-999	SGN 26	14	8	1999	69.03	7.95	3060	2972	27.2463	0.512135	9e-06	-9.8	0.2	-1.01	34.9	28.08	-999	297.582	-999	-999	-999	NF	NF	-999	Nordic Sea
19	Lacan and Jeandel 2004b	2004	Signature/GINS	CTD profile	-999	SGN 29	22	8	1999	77.67	7.69	3320	604	-999	0.512072	1e-05	-11	0.2	0.37	34.88	27.99	-999	323.142	-999	-999	-999	NF	-999	-999	Nordic Sea
19	Lacan and Jeandel 2004b	2004	Signature/GINS	CTD profile	-999	SGN 29	22	8	1999	77.67	7.69	3320	1513	16.7083	0.51212	1.5e-05	-10.1	0.3	-0.85	34.9	28.07	-999	296.368	-999	-999	-999	NF	NF	-999	Nordic Sea
19	Lacan and Jeandel 2004b	2004	Signature/GINS	CTD profile	-999	SGN 29	22	8	1999	77.67	7.69	3320	2423	-999	0.512115	1e-05	-10.2	0.2	-1	34.9	28.08	-999	297.886	-999	-999	-999	NF	-999	-999	Nordic Sea
19	Lacan and Jeandel 2004b	2004	Signature/GINS	CTD profile	-999	SGN 29	22	8	1999	77.67	7.69	3320	3360	18.9268	0.512098	1.1e-05	-10.5	0.2	-0.99	34.91	28.08	-999	300.316	-999	-999	-999	NF	NF	-999	Nordic Sea
19	Lacan and Jeandel 2004b	2004	Signature/GINS	CTD	-999	SGN 45	25	8	1999	72.91	-15.85	2000	1521	21.5613	0.512102	1.1e-05	-10.5	0.2	-0.84	34.91	28.08	-999	294.238	-999	-999	-999	NF	NF	-999	Nordic Sea
20	Lacan and Jeandel 2004c	2004	Signature	Surface CTD	-999	SGN 1	5	7	1999	55.03	-52.14	2716	21	17.2	0.511845	1.1e-05	-15.5	0.2	4.81	34.43	27.25	-999	323.072	-999	-999	-999	NF	NF	-999	North Atlantic
20	Lacan and Jeandel 2004c	2004	Signature	CTD	-999	SGN 1	5	7	1999	55.03	-52.14	2716	198	-999	0.511889	1e-05	-14.6	0.2	3.8	34.79	27.64	-999	286.457	-999	-999	-999	NF	-999	-999	North Atlantic
20	Lacan and Jeandel 2004c	2004	Signature	CTD profile	-999	SGN 2	6	7	1999	58.92	-47.12	2901	30	17.9	0.511942	1e-05	-13.6	0.2	5.12	34.49	27.25	-999	304.208	-999	-999	-999	NF	NF	-999	North Atlantic
20	Lacan and Jeandel 2004c	2004	Signature	CTD profile	-999	SGN 2	6	7	1999	58.92	-47.12	2901	101	19.1	0.511919	1e-05	-14	0.2	4.19	34.78	27.59	-999	295.594	-999	-999	-999	NF	NF	-999	North Atlantic
20	Lacan and Jeandel 2004c	2004	Signature	CTD profile	-999	SGN 2	6	7	1999	58.92	-47.12	2901	230	-999	0.511907	1.25e-05	-14.3	0.2	4.27	34.9	27.67	-999	285.23	-999	-999	-999	NF	-999	-999	North Atlantic
20	Lacan and Jeandel 2004c	2004	Signature	CTD profile	-999	SGN 2	6	7	1999	58.92	-47.12	2901	600	18.9	0.511927	1.1e-05	-13.9	0.2	3.52	34.84	27.71	-999	286.742	-999	-999	-999	NF	NF	-999	North Atlantic
20	Lacan and Jeandel 2004c	2004	Signature	CTD profile	-999	SGN 2	6	7	1999	58.92	-47.12	2901	1000	18.4	0.511939	1e-05	-13.6	0.2	3.27	34.86	27.75	-999	277.913	-999	-999	-999	NF	NF	-999	North Atlantic
20	Lacan and Jeandel 2004c	2004	Signature	CTD profile	-999	SGN 7	16	7	1999	55.55	-43.97	3225	40	21.4	0.511837	9e-06	-15.6	0.2	6.6	34.63	27.19	-999	300.883	-999	-999	-999	NF	NF	-999	North Atlantic
20	Lacan and Jeandel 2004c	2004	Signature	CTD profile	-999	SGN 7	16	7	1999	55.55	-43.97	3225	325	19	0.511886	1e-05	-14.7	0.2	3.43	34.82	27.7	-999	282.183	-999	-999	-999	NF	NF	-999	North Atlantic
20	Lacan and Jeandel 2004c	2004	Signature	CTD profile	-999	SGN 7	16	7	1999	55.55	-43.97	3225	476	20.4	0.51189	1.1e-05	-14.6	0.2	3.42	34.84	27.72	-999	277.921	-999	-999	-999	NF	NF	-999	North Atlantic
20	Lacan and Jeandel 2004c	2004	Signature	CTD profile	-999	SGN 9	18	7	1999	62.7	-37.59	2125	25	18.6	0.511889	1e-05	-14.6	0.2	9.33	35.01	27.07	-999	294.526	-999	-999	-999	NF	NF	-999	North Atlantic
20	Lacan and Jeandel 2004c	2004	Signature	CTD profile	-999	SGN 9	18	7	1999	62.7	-37.59	2125	101	18.8	0.511925	8e-06	-13.9	0.2	6.48	35.05	27.53	-999	267.327	-999	-999	-999	NF	NF	-999	North Atlantic
20	Lacan and Jeandel 2004c	2004	Signature	CTD profile	-999	SGN 9	18	7	1999	62.7	-37.59	2125	205	19.1	0.511917	1e-05	-14.1	0.2	5.6	35	27.6	-999	270.045	-999	-999	-999	NF	NF	-999	North Atlantic
20	Lacan and Jeandel 2004c	2004	Signature	CTD profile	-999	SGN 9	18	7	1999	62.7	-37.59	2125	601	18.4	0.511956	1e-05	-13.3	0.2	4.1	34.9	27.7	-999	274.886	-999	-999	-999	NF	NF	-999	North Atlantic
20	Lacan and Jeandel 2004c	2004	Signature	CTD profile	-999	SGN 12	22	7	1999	56.37	-27.82	2840	20	17.4	0.511878	1e-05	-14.8	0.2	11.39	35	26.7	-999	259.324	-999	-999	-999	NF	NF	-999	North Atlantic
20	Lacan and Jeandel 2004c	2004	Signature	CTD profile	-999	SGN 12	22	7	1999	56.37	-27.82	2840	74	19.5	0.511873	9e-06	-14.9	0.2	9.97	35.07	27.01	-999	259.551	-999	-999	-999	NF	NF	-999	North Atlantic
20	Lacan and Jeandel 2004c	2004	Signature	CTD profile	-999	SGN 12	22	7	1999	56.37	-27.82	2840	250	19.4	0.511866	9e-06	-15.1	0.2	6.9	34.89	27.35	-999	233.611	-999	-999	-999	NF	NF	-999	North Atlantic
20	Lacan and Jeandel 2004c	2004	Signature	CTD profile	-999	SGN 12	22	7	1999	56.37	-27.82	2840	351	20	0.511867	1.1e-05	-15	0.2	6.37	34.91	27.43	-999	239.066	-999	-999	-999	NF	NF	-999	North Atlantic
20	Lacan and Jeandel 2004c	2004	Signature	CTD profile	-999	SGN 12	22	7	1999	56.37	-27.82	2840	500	19.7	0.511878	1e-05	-14.8	0.2	5.47	34.94	27.57	-999	225.349	-999	-999	-999	NF	NF	-999	North Atlantic
20	Lacan and Jeandel 2004c	2004	Signature	CTD profile	-999	SGN 12	22	7	1999	56.37	-27.82	2840	651	19.4	0.511884	1e-05	-14.7	0.2	4.91	34.97	27.66	-999	233.843	-999	-999	-999	NF	NF	-999	North Atlantic
20	Lacan and Jeandel 2004c	2004	Signature	CTD profile	-999	SGN 12	22	7	1999	56.37	-27.82	2840	1101	18.4	0.511917	1.1e-05	-14.3	0.2	3.65	34.9	27.74	-999	263.927	-999	-999	-999	NF	NF	-999	North Atlantic
20	Lacan and Jeandel 2004c	2004	Signature	CTD profile	-999	SGN 14	27	7	1999	65.02	-30.23	1875	31	14.9	0.511921	9e-06	-14	0.2	9.55	35.06	27.08	-999	278.095	-999	-999	-999	NF	NF	-999	North Atlantic
20	Lacan and Jeandel 2004c	2004	Signature	CTD profile	-999	SGN 14	27	7	1999	65.02	-30.23	1875	401	18	0.511959	1.1e-05	-13.2	0.2	6.46	35.09	27.56	-999	263.973	-999	-999	-999	NF	NF	-999	North Atlantic
20	Lacan and Jeandel 2004c	2004	Signature	CTD profile	-999	SGN 14	27	7	1999	65.02	-30.23	1875	549	18.2	0.51194	1.2e-05	-13.6	0.2	5.63	35.02	27.61	-999	259.398	-999	-999	-999	NF	NF	-999	North Atlantic
20	Lacan and Jeandel 2004c	2004	Signature	CTD profile	-999	SGN 15	27	7	1999	65.32	-30.88	993	20	16.6	0.511935	1.1e-05	-13.7	0.2	8.87	35.09	27.21	-999	282.317	-999	-999	-999	NF	NF	-999	North Atlantic
20	Lacan and Jeandel 2004c	2004	Signature	CTD profile	-999	SGN 15	27	7	1999	65.32	-30.88	993	750	17.5	0.511937	1e-05	-13.7	0.2	4.49	34.94	27.68	-999	266.679	-999	-999	-999	NF	NF	-999	North Atlantic
20	Lacan and Jeandel 2004c	2004	Signature	CTD profile	-999	SGN 15	27	7	1999	65.32	-30.88	993	800	17.8	0.511964	1e-05	-13.1	0.2	4.44	34.96	27.71	-999	257.855	-999	-999	-999	NF	NF	-999	North Atlantic
20	Lacan and Jeandel 2004c	2004	Signature	CTD profile	-999	SGN 16	27	7	1999	65.17	-30.52	1500	200	19.9	0.511912	1.1e-05	-14.2	0.2	7.05	35.14	27.52	-999	277.67	-999	-999	-999	NF	NF	-999	North Atlantic
21	Tachikawa et al 2004	2004	-999	CTD profile	-999	5	-999	-999	1995-1998	35.9005	-5.64683	490	10	19.1	-999	-999	-10.1	0.2	-999	-999	-999	-999	-999	-999	-999	-999	NF	NF	-999	Mediterranean Sea
21	Tachikawa et al 2004	2004	-999	CTD profile	-999	5	-999	-999	1995-1998	35.9005	-5.64683	490	26	15	-999	-999	-9.4	0.2	-999	-999	-999	-999	-999	-999	-999	-999	NF	NF	-999	Mediterranean Sea
21	Tachikawa et al 2004	2004	-999	CTD profile	-999	5	-999	-999	1995-1998	35.9005	-5.64683	490	350	-999	-999	-999	-9.4	0.2	-999	-999	-999	-999	-999	-999	-999	-999	NF	-999	-999	Mediterranean Sea
21	Tachikawa et al 2004	2004	-999	CTD profile	-999	B	-999	-999	1995-1998	36.2082	-4.24083	1050	20	22.5	-999	-999	-10.5	0.2	-999	-999	-999	-999	-999	-999	-999	-999	NF	NF	-999	Mediterranean Sea
21	Tachikawa et al 2004	2004	-999	CTD profile	-999	B	-999	-999	1995-1998	36.2082	-4.24083	1050	50	23	-999	-999	-10.6	0.2	-999	-999	-999	-999	-999	-999	-999	-999	NF	NF	-999	Mediterranean Sea
21	Tachikawa et al 2004	2004	-999	CTD profile	-999	B	-999	-999	1995-1998	36.2082	-4.24083	1050	80	25.5	-999	-999	-10.8	0.2	-999	-999	-999	-999	-999	-999	-999	-999	NF	NF	-999	Mediterranean Sea
21	Tachikawa et al 2004	2004	-999	CTD profile	-999	B	-999	-999	1995-1998	36.2082	-4.24083	1050	110	28.3	-999	-999	-10.5	0.2	-999	-999	-999	-999	-999	-999	-999	-999	NF	NF	-999	Mediterranean Sea
21	Tachikawa et al 2004	2004	-999	CTD profile	-999	B	-999	-999	1995-1998	36.2082	-4.24083	1050	150	30.3	-999	-999	-9.7	0.2	-999	-999	-999	-999	-999	-999	-999	-999	NF	NF	-999	Mediterranean Sea
21	Tachikawa et al 2004	2004	-999	CTD profile	-999	B	-999	-999	1995-1998	36.2082	-4.24083	1050	200	29.1	-999	-999	-9.6	0.2	-999	-999	-999	-999	-999	-999	-999	-999	NF	NF	-999	Mediterranean Sea
21	Tachikawa et al 2004	2004	-999	CTD profile	-999	B	-999	-999	1995-1998	36.2082	-4.24083	1050	800	23.6	-999	-999	-9.3	0.2	-999	-999	-999	-999	-999	-999	-999	-999	NF	NF	-999	Mediterranean Sea
21	Tachikawa et al 2004	2004	-999	CTD profile	-999	B	-999	-999	1995-1998	36.2082	-4.24083	1050	950	22.9	-999	-999	-8.9	0.2	-999	-999	-999	-999	-999	-999	-999	-999	NF	NF	-999	Mediterranean Sea
21	Tachikawa et al 2004	2004	-999	CTD profile	-999	C	-999	-999	1995-1998	36.0027	-4.25967	1320	30	22.1	-999	-999	-9.4	0.2	-999	-999	-999	-999	-999	-999	-999	-999	NF	NF	-999	Mediterranean Sea
21	Tachikawa et al 2004	2004	-999	CTD profile	-999	C	-999	-999	1995-1998	36.0027	-4.25967	1320	45	22.9	-999	-999	-10.8	0.2	-999	-999	-999	-999	-999	-999	-999	-999	NF	NF	-999	Mediterranean Sea
21	Tachikawa et al 2004	2004	-999	CTD profile	-999	C	-999	-999	1995-1998	36.0027	-4.25967	1320	100	21.5	-999	-999	-9.7	0.2	-999	-999	-999	-999	-999	-999	-999	-999	NF	NF	-999	Mediterranean Sea
21	Tachikawa et al 2004	2004	-999	CTD profile	-999	C	-999	-999	1995-1998	36.0027	-4.25967	1320	200	23.8	-999	-999	-10.4	0.2	-999	-999	-999	-999	-999	-999	-999	-999	NF	NF	-999	Mediterranean Sea
21	Tachikawa et al 2004	2004	-999	CTD profile	-999	C	-999	-999	1995-1998	36.0027	-4.25967	1320	400	24.1	-999	-999	-8.9	0.2	-999	-999	-999	-999	-999	-999	-999	-999	NF	NF	-999	Mediterranean Sea
21	Tachikawa et al 2004	2004	-999	CTD profile	-999	C	-999	-999	1995-1998	36.0027	-4.25967	1320	800	22	-999	-999	-9.2	0.2	-999	-999	-999	-999	-999	-999	-999	-999	NF	NF	-999	Mediterranean Sea
21	Tachikawa et al 2004	2004	-999	CTD profile	-999	C	-999	-999	1995-1998	36.0027	-4.25967	1320	1000	23.6	-999	-999	-9.5	0.2	-999	-999	-999	-999	-999	-999	-999	-999	NF	NF	-999	Mediterranean Sea
21	Tachikawa et al 2004	2004	-999	CTD profile	-999	C	-999	-999	1995-1998	36.0027	-4.25967	1320	1270	28.3	-999	-999	-10.7	0.2	-999	-999	-999	-999	-999	-999	-999	-999	NF	NF	-999	Mediterranean Sea
21	Tachikawa et al 2004	2004	-999	CTD profile	-999	30	-999	-999	1995-1998	34	22	2420	62	30	-999	-999	-9.3	0.2	-999	-999	-999	-999	-999	-999	-999	-999	NF	NF	-999	Mediterranean Sea
21	Tachikawa et al 2004	2004	-999	CTD profile	-999	30	-999	-999	1995-1998	34	22	2420	203	29.8	-999	-999	-7.9	0.2	-999	-999	-999	-999	-999	-999	-999	-999	NF	NF	-999	Mediterranean Sea
21	Tachikawa et al 2004	2004	-999	CTD profile	-999	30	-999	-999	1995-1998	34	22	2420	248	-999	-999	-999	-7.7	0.3	-999	-999	-999	-999	-999	-999	-999	-999	NF	-999	-999	Mediterranean Sea	Depth range provided - depth average
21	Tachikawa et al 2004	2004	-999	CTD profile	-999	30	-999	-999	1995-1998	34	22	2420	657	26.7	-999	-999	-7	0.2	-999	-999	-999	-999	-999	-999	-999	-999	NF	NF	-999	Mediterranean Sea	Depth range provided - depth average
21	Tachikawa et al 2004	2004	-999	CTD profile	-999	30	-999	-999	1995-1998	34	22	2420	930	26	-999	-999	-6.6	0.2	-999	-999	-999	-999	-999	-999	-999	-999	NF	NF	-999	Mediterranean Sea	Depth range provided - depth average
21	Tachikawa et al 2004	2004	-999	CTD profile	-999	30	-999	-999	1995-1998	34	22	2420	1517	26.4	-999	-999	-7.4	0.2	-999	-999	-999	-999	-999	-999	-999	-999	NF	NF	-999	Mediterranean Sea	Depth range provided - depth average
21	Tachikawa et al 2004	2004	-999	CTD profile	-999	30	-999	-999	1995-1998	34	22	2420	2101	23.9	-999	-999	-6.7	0.2	-999	-999	-999	-999	-999	-999	-999	-999	NF	NF	-999	Mediterranean Sea	Depth range provided - depth average
21	Tachikawa et al 2004	2004	-999	CTD profile	-999	51	-999	-999	1995-1998	33.5	27	2451	11	42.8	-999	-999	-9.3	0.2	-999	-999	-999	-999	-999	-999	-999	-999	NF	NF	-999	Mediterranean Sea
21	Tachikawa et al 2004	2004	-999	CTD profile	-999	51	-999	-999	1995-1998	33.5	27	2451	127	31	-999	-999	-7.6	0.2	-999	-999	-999	-999	-999	-999	-999	-999	NF	NF	-999	Mediterranean Sea	Depth range provided - depth average
21	Tachikawa et al 2004	2004	-999	CTD profile	-999	51	-999	-999	1995-1998	33.5	27	2451	212	26.2	-999	-999	-7	0.2	-999	-999	-999	-999	-999	-999	-999	-999	NF	NF	-999	Mediterranean Sea	Depth range provided - depth average
21	Tachikawa et al 2004	2004	-999	CTD profile	-999	51	-999	-999	1995-1998	33.5	27	2451	429	27.3	-999	-999	-7.1	0.2	-999	-999	-999	-999	-999	-999	-999	-999	NF	NF	-999	Mediterranean Sea
21	Tachikawa et al 2004	2004	-999	CTD profile	-999	51	-999	-999	1995-1998	33.5	27	2451	931	25.2	-999	-999	-7	0.2	-999	-999	-999	-999	-999	-999	-999	-999	NF	NF	-999	Mediterranean Sea	Depth range provided - depth average
21	Tachikawa et al 2004	2004	-999	CTD profile	-999	51	-999	-999	1995-1998	33.5	27	2451	1314	27.1	-999	-999	-7.5	0.2	-999	-999	-999	-999	-999	-999	-999	-999	NF	NF	-999	Mediterranean Sea	Depth range provided - depth average
21	Tachikawa et al 2004	2004	-999	CTD profile	-999	51	-999	-999	1995-1998	33.5	27	2451	2025	26.4	-999	-999	-7.8	0.2	-999	-999	-999	-999	-999	-999	-999	-999	NF	NF	-999	Mediterranean Sea
21	Tachikawa et al 2004	2004	-999	CTD profile	-999	51	-999	-999	1995-1998	33.5	27	2451	2228	24.5	-999	-999	-7.3	0.2	-999	-999	-999	-999	-999	-999	-999	-999	NF	NF	-999	Mediterranean Sea
21	Tachikawa et al 2004	2004	-999	CTD profile	-999	74	-999	-999	1995-1998	33.7	33.5	2237	162	39.2	-999	-999	-6.2	0.2	-999	-999	-999	-999	-999	-999	-999	-999	NF	NF	-999	Mediterranean Sea
21	Tachikawa et al 2004	2004	-999	CTD profile	-999	74	-999	-999	1995-1998	33.7	33.5	2237	227	33.6	-999	-999	-4.8	0.2	-999	-999	-999	-999	-999	-999	-999	-999	NF	NF	-999	Mediterranean Sea	Depth range provided - depth average
21	Tachikawa et al 2004	2004	-999	CTD profile	-999	74	-999	-999	1995-1998	33.7	33.5	2237	454	29.4	-999	-999	-5.7	0.3	-999	-999	-999	-999	-999	-999	-999	-999	NF	NF	-999	Mediterranean Sea	Depth range provided - depth average
21	Tachikawa et al 2004	2004	-999	CTD profile	-999	74	-999	-999	1995-1998	33.7	33.5	2237	657	27.4	-999	-999	-6.5	0.2	-999	-999	-999	-999	-999	-999	-999	-999	NF	NF	-999	Mediterranean Sea	Depth range provided - depth average
21	Tachikawa et al 2004	2004	-999	CTD profile	-999	74	-999	-999	1995-1998	33.7	33.5	2237	1009	31.6	-999	-999	-6.6	0.2	-999	-999	-999	-999	-999	-999	-999	-999	NF	NF	-999	Mediterranean Sea
21	Tachikawa et al 2004	2004	-999	CTD profile	-999	74	-999	-999	1995-1998	33.7	33.5	2237	1390	24.9	-999	-999	-7	0.2	-999	-999	-999	-999	-999	-999	-999	-999	NF	NF	-999	Mediterranean Sea	Depth range provided - depth average
21	Tachikawa et al 2004	2004	-999	CTD profile	-999	74	-999	-999	1995-1998	33.7	33.5	2237	2080	17.9	-999	-999	-6.4	0.2	-999	-999	-999	-999	-999	-999	-999	-999	NF	NF	-999	Mediterranean Sea	Depth range provided - depth average
21	Tachikawa et al 2004	2004	-999	CTD profile	-999	74	-999	-999	1995-1998	33.7	33.5	2237	2257	23.8	-999	-999	-6.7	0.2	-999	-999	-999	-999	-999	-999	-999	-999	NF	NF	-999	Mediterranean Sea
21	Tachikawa et al 2004	2004	-999	CTD profile	-999	34	-999	-999	1995-1998	35.8	23.2	-999	36	34.8	-999	-999	-7.4	0.2	-999	-999	-999	-999	-999	-999	-999	-999	NF	NF	-999	Mediterranean Sea	Depth range provided - depth average
21	Tachikawa et al 2004	2004	-999	CTD profile	-999	34	-999	-999	1995-1998	35.8	23.2	-999	156	28.9	-999	-999	-6.9	0.2	-999	-999	-999	-999	-999	-999	-999	-999	NF	NF	-999	Mediterranean Sea	Depth range provided - depth average
21	Tachikawa et al 2004	2004	-999	CTD profile	-999	34	-999	-999	1995-1998	35.8	23.2	-999	1066	26.9	-999	-999	-6.7	0.2	-999	-999	-999	-999	-999	-999	-999	-999	NF	NF	-999	Mediterranean Sea	Depth range provided - depth average
21	Tachikawa et al 2004	2004	-999	CTD profile	-999	34	-999	-999	1995-1998	35.8	23.2	-999	1354	27.4	-999	-999	-6.9	0.2	-999	-999	-999	-999	-999	-999	-999	-999	NF	NF	-999	Mediterranean Sea	Depth range provided - depth average
21	Tachikawa et al 2004	2004	-999	Surface CTD	-999	41	-999	-999	1995-1998	36	25.2	1864	71	31	-999	-999	-7.3	0.2	-999	-999	-999	-999	-999	-999	-999	-999	NF	NF	-999	Mediterranean Sea
21	Tachikawa et al 2004	2004	-999	CTD profile	-999	MST-1	-999	-999	1995-1998	36.1667	25.2	1600	10	34.7	-999	-999	-6.2	0.4	-999	-999	-999	-999	-999	-999	-999	-999	NF	NF	-999	Mediterranean Sea
21	Tachikawa et al 2004	2004	-999	CTD profile	-999	MST-1	-999	-999	1995-1998	36.1667	25.2	1600	75	24.7	-999	-999	-7.9	0.2	-999	-999	-999	-999	-999	-999	-999	-999	NF	NF	-999	Mediterranean Sea
21	Tachikawa et al 2004	2004	-999	CTD profile	-999	MST-1	-999	-999	1995-1998	36.1667	25.2	1600	1500	50.7	-999	-999	-12.3	0.2	-999	-999	-999	-999	-999	-999	-999	-999	NF	NF	-999	Mediterranean Sea
21	Tachikawa et al 2004	2004	-999	CTD profile	-999	MNT-1	-999	-999	1995-1998	40.2483	25.2	1200	20	36.2	-999	-999	-5.9	0.2	-999	-999	-999	-999	-999	-999	-999	-999	NF	NF	-999	Mediterranean Sea
21	Tachikawa et al 2004	2004	-999	CTD profile	-999	MNT-1	-999	-999	1995-1998	40.2483	25.2	1200	120	52.2	-999	-999	-11.5	0.2	-999	-999	-999	-999	-999	-999	-999	-999	NF	NF	-999	Mediterranean Sea
21	Tachikawa et al 2004	2004	-999	CTD profile	-999	MNT-1	-999	-999	1995-1998	40.2483	25.2	1200	700	32.1	-999	-999	-6.2	0.2	-999	-999	-999	-999	-999	-999	-999	-999	NF	NF	-999	Mediterranean Sea
22	Amakawa et al 2004a	2004	KH-94-3	CTD profile	-999	LM-2	-999	September-October	1994	29.0833	142.85	9738	0	5.9	0.512414	1.9e-05	-4.37	0.36	28.4	34.41	-999	-999	-999	-999	-999	2.6	NF	NF	-999	Northwest Pacific	Nd and Si concentrations are from different samples with slightly different depth, potential temperature and salinity values
22	Amakawa et al 2004a	2004	KH-94-3	CTD profile	-999	LM-2	-999	September-October	1994	29.0833	142.85	9738	95	-999	0.512306	2.1e-05	-6.47	0.41	20.59	34.969	-999	-999	-999	-999	-999	-999	NF	-999	-999	Northwest Pacific
22	Amakawa et al 2004a	2004	KH-94-3	CTD profile	-999	LM-2	-999	September-October	1994	29.0833	142.85	9738	254	-999	0.512261	2.7e-05	-7.36	0.53	17.29	34.835	-999	-999	-999	-999	-999	-999	NF	-999	-999	Northwest Pacific
22	Amakawa et al 2004a	2004	KH-94-3	CTD profile	-999	LM-2	-999	September-October	1994	29.0833	142.85	9738	503	6.7	0.512331	2.5e-05	-5.99	0.49	12.67	34.439	-999	-999	-999	-999	-999	17.1	NF	NF	-999	Northwest Pacific	Nd and Si concentrations are from different samples with slightly different depth, potential temperature and salinity values
22	Amakawa et al 2004a	2004	KH-94-3	CTD profile	-999	LM-2	-999	September-October	1994	29.0833	142.85	9738	760	-999	0.512384	2.9e-05	-4.95	0.56	6.38	34.108	-999	-999	-999	-999	-999	-999	NF	-999	-999	Northwest Pacific
22	Amakawa et al 2004a	2004	KH-94-3	CTD profile	-999	LM-2	-999	September-October	1994	29.0833	142.85	9738	998	19.9	0.512447	1.4e-05	-3.72	0.27	3.85	34.27	-999	-999	-999	-999	-999	116	NF	NF	-999	Northwest Pacific	Nd and Si concentrations are from different samples with slightly different depth, potential temperature and salinity values
22	Amakawa et al 2004a	2004	KH-94-3	CTD profile	-999	LM-2	-999	September-October	1994	29.0833	142.85	9738	2021	25.4	0.512368	2.7e-05	-5.26	0.53	1.84	34.593	-999	-999	-999	-999	-999	164.3	NF	NF	-999	Northwest Pacific	Nd and Si concentrations are from different samples with slightly different depth, potential temperature and salinity values
22	Amakawa et al 2004a	2004	KH-94-3	CTD profile	-999	LM-2	-999	September-October	1994	29.0833	142.85	9738	3032	31.6	0.512415	1.6e-05	-4.34	0.32	1.36	34.661	-999	-999	-999	-999	-999	157.1	NF	NF	-999	Northwest Pacific	Nd and Si concentrations are from different samples with slightly different depth, potential temperature and salinity values
22	Amakawa et al 2004a	2004	KH-94-3	CTD profile	-999	LM-2	-999	September-October	1994	29.0833	142.85	9738	5060	-999	0.512377	2.7e-05	-5.09	0.52	1.08	34.689	-999	-999	-999	-999	-999	-999	NF	-999	-999	Northwest Pacific
22	Amakawa et al 2004a	2004	KH-94-3	CTD profile	-999	LM-2	-999	September-October	1994	29.0833	142.85	9738	5972	-999	0.512354	2.1e-05	-5.14	0.4	1.07	34.677	-999	-999	-999	-999	-999	-999	NF	-999	-999	Northwest Pacific
22	Amakawa et al 2004a	2004	KH-94-3	CTD profile	-999	LM-2	-999	September-October	1994	29.0833	142.85	9738	7024	-999	0.512371	2.3e-05	-5.22	0.44	1.06	34.707	-999	-999	-999	-999	-999	-999	NF	-999	-999	Northwest Pacific
22	Amakawa et al 2004a	2004	KH-94-3	CTD profile	-999	LM-2	-999	September-October	1994	29.0833	142.85	9738	8003	-999	0.512375	1.4e-05	-5.14	0.27	1.07	34.684	-999	-999	-999	-999	-999	-999	NF	-999	-999	Northwest Pacific
22	Amakawa et al 2004a	2004	KH-94-3	CTD profile	-999	LM-2	-999	September-October	1994	29.0833	142.85	9738	9017	-999	0.512385	2.2e-05	-4.93	0.42	1.08	34.701	-999	-999	-999	-999	-999	-999	NF	-999	-999	Northwest Pacific
22	Amakawa et al 2004a	2004	KH-94-3	CTD profile	-999	LM-6/11	-999	September-October	1994	34.1667	142	9194	5	6	0.51235	1.7e-05	-5.63	0.34	25.5	34.559	-999	-999	-999	-999	-999	0	NF	NF	-999	Northwest Pacific	Nd and Si concentrations are from different samples with slightly different depth, potential temperature and salinity values
22	Amakawa et al 2004a	2004	KH-94-3	CTD profile	-999	LM-6/11	-999	September-October	1994	34.1667	142	9194	102	-999	0.512245	2e-05	-7.66	0.38	20.72	34.901	-999	-999	-999	-999	-999	-999	NF	-999	-999	Northwest Pacific
22	Amakawa et al 2004a	2004	KH-94-3	CTD profile	-999	LM-6/11	-999	September-October	1994	34.1667	142	9194	251	-999	0.51219	3e-05	-8.74	0.58	18.18	34.874	-999	-999	-999	-999	-999	-999	NF	-999	-999	Northwest Pacific
22	Amakawa et al 2004a	2004	KH-94-3	CTD profile	-999	LM-6/11	-999	September-October	1994	34.1667	142	9194	455	-999	0.512315	2.8e-05	-6.29	0.54	14.36	34.59	-999	-999	-999	-999	-999	-999	NF	-999	-999	Northwest Pacific
22	Amakawa et al 2004a	2004	KH-94-3	CTD profile	-999	LM-6/11	-999	September-October	1994	34.1667	142	9194	651	-999	0.512364	2.1e-05	-5.34	0.4	7.41	34.208	-999	-999	-999	-999	-999	-999	NF	-999	-999	Northwest Pacific
22	Amakawa et al 2004a	2004	KH-94-3	CTD profile	-999	LM-6/11	-999	September-October	1994	34.1667	142	9194	841	18.2	0.512453	1.6e-05	-3.6	0.31	4.44	34.178	-999	-999	-999	-999	-999	84.7	NF	NF	-999	Northwest Pacific	Nd and Si concentrations are from different samples with slightly different depth, potential temperature and salinity values
22	Amakawa et al 2004a	2004	KH-94-3	CTD profile	-999	LM-6/11	-999	September-October	1994	34.1667	142	9194	1009	21	0.512442	1.5e-05	-3.82	0.3	3.71	34.283	-999	-999	-999	-999	-999	117.6	NF	NF	-999	Northwest Pacific	Nd and Si concentrations are from different samples with slightly different depth, potential temperature and salinity values
22	Amakawa et al 2004a	2004	KH-94-3	CTD profile	-999	LM-6/11	-999	September-October	1994	34.1667	142	9194	1494	-999	0.512386	1.4e-05	-4.91	0.27	2.52	34.494	-999	-999	-999	-999	-999	-999	NF	-999	-999	Northwest Pacific
22	Amakawa et al 2004a	2004	KH-94-3	CTD profile	-999	LM-6/11	-999	September-October	1994	34.1667	142	9194	1989	25.9	0.512331	1.9e-05	-5.98	0.37	1.87	34.593	-999	-999	-999	-999	-999	162	NF	NF	-999	Northwest Pacific	Nd and Si concentrations are from different samples with slightly different depth, potential temperature and salinity values
22	Amakawa et al 2004a	2004	KH-94-3	CTD profile	-999	LM-6/11	-999	September-October	1994	34.1667	142	9194	3012	33.7	0.512423	1.3e-05	-4.2	0.25	1.65	34.664	-999	-999	-999	-999	-999	152.5	NF	NF	-999	Northwest Pacific	Nd and Si concentrations are from different samples with slightly different depth, potential temperature and salinity values
22	Amakawa et al 2004a	2004	KH-94-3	CTD profile	-999	LM-6/11	-999	September-October	1994	34.1667	142	9194	4986	40.7	0.512386	1.1e-05	-4.91	0.22	1.09	34.68	-999	-999	-999	-999	-999	143.4	NF	NF	-999	Northwest Pacific	Nd and Si concentrations are from different samples with slightly different depth, potential temperature and salinity values
22	Amakawa et al 2004a	2004	KH-94-3	CTD profile	-999	LM-6/11	-999	September-October	1994	34.1667	142	9194	6576	-999	0.51237	1.4e-05	-5.23	0.26	1.1	34.692	-999	-999	-999	-999	-999	-999	NF	-999	-999	Northwest Pacific
22	Amakawa et al 2004a	2004	KH-94-3	CTD profile	-999	LM-6/11	-999	September-October	1994	34.1667	142	9194	9076	37.5	0.512399	1.6e-05	-4.67	0.31	1.09	34.694	-999	-999	-999	-999	-999	144.7	NF	NF	-999	Northwest Pacific	Nd and Si concentrations are from different samples with slightly different depth, potential temperature and salinity values
22	Amakawa et al 2004a	2004	KH-94-3	CTD profile	-999	LM-9	-999	September-October	1994	40.4333	144.5	7380	5	13.7	0.512432	2.1e-05	-4.02	0.41	14.9	33.04	-999	-999	-999	-999	-999	6.1	NF	NF	-999	Northwest Pacific	Nd and Si concentrations are from different samples with slightly different depth, potential temperature and salinity values
22	Amakawa et al 2004a	2004	KH-94-3	CTD profile	-999	LM-9	-999	September-October	1994	40.4333	144.5	7380	95	-999	0.51248	1.8e-05	-3.07	0.35	3.24	33.427	-999	-999	-999	-999	-999	-999	NF	-999	-999	Northwest Pacific
22	Amakawa et al 2004a	2004	KH-94-3	CTD profile	-999	LM-9	-999	September-October	1994	40.4333	144.5	7380	293	21.1	0.512471	1.3e-05	-3.26	0.26	2.72	33.678	-999	-999	-999	-999	-999	85.8	NF	NF	-999	Northwest Pacific
22	Amakawa et al 2004a	2004	KH-94-3	CTD profile	-999	LM-9	-999	September-October	1994	40.4333	144.5	7380	500	-999	0.51248	2.2e-05	-3.08	0.44	3.52	34.062	-999	-999	-999	-999	-999	-999	NF	-999	-999	Northwest Pacific
22	Amakawa et al 2004a	2004	KH-94-3	CTD profile	-999	LM-9	-999	September-October	1994	40.4333	144.5	7380	714	-999	0.512458	2.9e-05	-3.5	0.56	3	34.008	-999	-999	-999	-999	-999	-999	NF	-999	-999	Northwest Pacific
22	Amakawa et al 2004a	2004	KH-94-3	CTD profile	-999	LM-9	-999	September-October	1994	40.4333	144.5	7380	829	-999	0.512481	3e-05	-3.06	0.59	2.92	34.277	-999	-999	-999	-999	-999	-999	NF	-999	-999	Northwest Pacific
22	Amakawa et al 2004a	2004	KH-94-3	CTD profile	-999	LM-9	-999	September-October	1994	40.4333	144.5	7380	988	23	0.512407	2.6e-05	-4.5	0.51	2.94	34.354	-999	-999	-999	-999	-999	148.8	NF	NF	-999	Northwest Pacific	Nd and Si concentrations are from different samples with slightly different depth, potential temperature and salinity values
22	Amakawa et al 2004a	2004	KH-94-3	CTD profile	-999	LM-9	-999	September-October	1994	40.4333	144.5	7380	1495	23.8	0.512419	1.9e-05	-4.28	0.37	2.2	34.493	-999	-999	-999	-999	-999	160.8	NF	NF	-999	Northwest Pacific	Nd and Si concentrations are from different samples with slightly different depth, potential temperature and salinity values
22	Amakawa et al 2004a	2004	KH-94-3	CTD profile	-999	LM-9	-999	September-October	1994	40.4333	144.5	7380	2000	24.6	0.51241	1.7e-05	-4.44	0.33	1.82	34.594	-999	-999	-999	-999	-999	160.9	NF	NF	-999	Northwest Pacific	Nd and Si concentrations are from different samples with slightly different depth, potential temperature and salinity values
22	Amakawa et al 2004a	2004	KH-94-3	CTD profile	-999	LM-9	-999	September-October	1994	40.4333	144.5	7380	3000	27.9	0.512397	1.3e-05	-4.7	0.26	1.37	34.659	-999	-999	-999	-999	-999	157.4	NF	NF	-999	Northwest Pacific	Nd and Si concentrations are from different samples with slightly different depth, potential temperature and salinity values
22	Amakawa et al 2004a	2004	KH-94-3	CTD profile	-999	LM-9	-999	September-October	1994	40.4333	144.5	7380	4988	37.6	0.512348	1.2e-05	-5.65	0.23	1.11	34.688	-999	-999	-999	-999	-999	148.3	NF	NF	-999	Northwest Pacific	Nd and Si concentrations are from different samples with slightly different depth, potential temperature and salinity values
22	Amakawa et al 2004a	2004	KH-94-3	CTD profile	-999	LM-9	-999	September-October	1994	40.4333	144.5	7380	7020	-999	0.512364	2e-05	-5.35	0.39	1.08	34.635	-999	-999	-999	-999	-999	-999	NF	-999	-999	Northwest Pacific
22	Amakawa et al 2004a	2004	KH-94-3	CTD profile	-999	LM-9	-999	September-October	1994	40.4333	144.5	7380	7370	85.9	0.51233	1e-05	-6.02	0.2	1.08	34.69	-999	-999	-999	-999	-999	145.9	NF	NF	-999	Northwest Pacific	Nd and Si concentrations are from different samples with slightly different depth, potential temperature and salinity values
22	Amakawa et al 2004a	2004	KH-98-3	CTD profile	-999	CM-5	-999	July-August	1998	44	155	5310	5	15.2	0.512494	1.3e-05	-2.81	0.25	13.1	32.578	-999	-999	-999	-999	-999	9.2	NF	NF	-999	Northwest Pacific	Nd and Si concentrations are from different samples with slightly different depth, potential temperature and salinity values
22	Amakawa et al 2004a	2004	KH-98-3	CTD profile	-999	CM-5	-999	July-August	1998	44	155	5310	49	-999	0.512454	4.3e-05	-3.6	0.83	4.08	33.144	-999	-999	-999	-999	-999	-999	NF	-999	-999	Northwest Pacific
22	Amakawa et al 2004a	2004	KH-98-3	CTD profile	-999	CM-5	-999	July-August	1998	44	155	5310	103	-999	0.512517	2.1e-05	-2.36	0.4	1.65	33.109	-999	-999	-999	-999	-999	-999	NF	-999	-999	Northwest Pacific
22	Amakawa et al 2004a	2004	KH-98-3	CTD profile	-999	CM-5	-999	July-August	1998	44	155	5310	298	-999	0.512514	2.5e-05	-2.42	0.49	3.38	33.939	-999	-999	-999	-999	-999	-999	NF	-999	-999	Northwest Pacific
22	Amakawa et al 2004a	2004	KH-98-3	CTD profile	-999	CM-5	-999	July-August	1998	44	155	5310	498	22.7	0.51249	3.5e-05	-2.89	0.68	3.35	34.136	-999	-999	-999	-999	-999	130.7	NF	NF	-999	Northwest Pacific	Nd and Si concentrations are from different samples with slightly different depth, potential temperature and salinity values
22	Amakawa et al 2004a	2004	KH-98-3	CTD profile	-999	CM-5	-999	July-August	1998	44	155	5310	991	33.1	0.512474	3e-05	-3.19	0.58	2.52	34.384	-999	-999	-999	-999	-999	158.7	NF	NF	-999	Northwest Pacific	Nd and Si concentrations are from different samples with slightly different depth, potential temperature and salinity values
22	Amakawa et al 2004a	2004	KH-98-3	CTD profile	-999	CM-5	-999	July-August	1998	44	155	5310	1978	34.2	0.512458	1.4e-05	-3.51	0.28	1.71	34.571	-999	-999	-999	-999	-999	171.3	NF	NF	-999	Northwest Pacific	Nd and Si concentrations are from different samples with slightly different depth, potential temperature and salinity values
22	Amakawa et al 2004a	2004	KH-98-3	CTD profile	-999	CM-5	-999	July-August	1998	44	155	5310	2974	39.1	0.512456	1.7e-05	-3.54	0.33	1.3	34.628	-999	-999	-999	-999	-999	165.1	NF	NF	-999	Northwest Pacific	Nd and Si concentrations are from different samples with slightly different depth, potential temperature and salinity values
22	Amakawa et al 2004a	2004	KH-98-3	CTD profile	-999	CM-5	-999	July-August	1998	44	155	5310	3977	40.9	0.512441	1.7e-05	-3.84	0.32	1.13	34.648	-999	-999	-999	-999	-999	158.3	NF	NF	-999	Northwest Pacific	Nd and Si concentrations are from different samples with slightly different depth, potential temperature and salinity values
22	Amakawa et al 2004a	2004	KH-98-3	CTD profile	-999	CM-5	-999	July-August	1998	44	155	5310	4999	42.7	0.512438	1.7e-05	-3.9	0.32	1.08	34.653	-999	-999	-999	-999	-999	157.7	NF	NF	-999	Northwest Pacific	Nd and Si concentrations are from different samples with slightly different depth, potential temperature and salinity values
23	Amakawa et al 2004b	2004	KH-98-3	UW	-999	CM-S-1	-999	July-August	1998	36.22	141.92	-999	5	-999	0.512351	1.1e-05	-5.6	0.2	23.9989	34.34	-999	-999	-999	-999	-999	-999	NF	-999	-999	Northwest Pacific
23	Amakawa et al 2004b	2004	KH-98-3	UW	-999	CM-S-2	-999	July-August	1998	43.38	145.83	-999	5	-999	0.512481	1.2e-05	-3.1	0.2	14.2993	32.63	-999	-999	-999	-999	-999	-999	NF	-999	-999	Northwest Pacific
23	Amakawa et al 2004b	2004	KH-98-3	UW	-999	CM-S-3	-999	July-August	1998	45.72	142.7	-999	5	-999	0.512527	1.1e-05	-2.2	0.2	8.79948	32.4	-999	-999	-999	-999	-999	-999	NF	-999	-999	Northwest Pacific
23	Amakawa et al 2004b	2004	KH-98-3	UW	-999	CM-6	-999	July-August	1998	45.42	145.07	-999	5	26.5	0.512455	1e-05	-3.6	0.2	12.5993	32.38	-999	-999	-999	-999	-999	-999	NF	0.04	-999	Northwest Pacific
23	Amakawa et al 2004b	2004	KH-98-3	UW	-999	CM-10	-999	July-August	1998	44.17	139	-999	5	29.4	0.512258	9e-06	-7.4	0.2	18.3991	33.83	-999	-999	-999	-999	-999	-999	NF	0.04	-999	Northwest Pacific
23	Amakawa et al 2004b	2004	KH-98-3	UW	-999	CM-19	-999	July-August	1998	41.35	137.33	-999	5	23.5	0.512269	8e-06	-7.2	0.2	22.399	33.7	-999	-999	-999	-999	-999	-999	NF	0.04	-999	Northwest Pacific
23	Amakawa et al 2004b	2004	KH-98-3	UW	-999	CM-20	-999	July-August	1998	37.73	135.23	-999	5	31.4	0.512184	1.1e-05	-8.9	0.2	26.3989	32.9	-999	-999	-999	-999	-999	-999	NF	0.04	-999	Northwest Pacific
23	Amakawa et al 2004b	2004	KH-00-3	UW	-999	BO-S-1	-999	June-July	2000	38.43	153.78	-999	5	-999	0.512384	1.5e-05	-5	0.3	19.5991	34.15	-999	-999	-999	-999	-999	-999	NF	-999	-999	Northwest Pacific
23	Amakawa et al 2004b	2004	KH-00-3	UW	-999	BO-S-2	-999	June-July	2000	40	174.57	-999	5	-999	0.512436	1.1e-05	-3.9	0.2	12.4993	33.85	-999	-999	-999	-999	-999	-999	NF	-999	-999	Northwest Pacific
23	Amakawa et al 2004b	2004	KH-00-3	UW	-999	BO-2	-999	June-July	2000	40	180	-999	5	-999	0.512428	1.4e-05	-4.1	0.3	12.6993	34	-999	-999	-999	-999	-999	-999	NF	-999	-999	Northwest Pacific
23	Amakawa et al 2004b	2004	KH-00-3	UW	-999	BO-S-5	-999	June-July	2000	20	176.43	-999	5	-999	0.512556	1.5e-05	-1.6	0.3	28.3988	35.25	-999	-999	-999	-999	-999	-999	NF	-999	-999	Northwest Pacific
23	Amakawa et al 2004b	2004	KH-00-3	UW	-999	BO-6	-999	June-July	2000	20	169	-999	5	-999	0.512553	1.8e-05	-1.7	0.3	28.8988	35.05	-999	-999	-999	-999	-999	-999	NF	-999	-999	Northwest Pacific
23	Amakawa et al 2004b	2004	KH-00-3	UW	-999	BO-S-6	-999	June-July	2000	20.57	163.95	-999	5	-999	0.512555	1.3e-05	-1.6	0.3	28.5988	35.3	-999	-999	-999	-999	-999	-999	NF	-999	-999	Northwest Pacific
23	Amakawa et al 2004b	2004	KH-00-3	UW	-999	BO-7 A	-999	June-July	2000	22	151	-999	5	-999	0.512498	1.4e-05	-2.7	0.3	29.2988	35.05	-999	-999	-999	-999	-999	-999	NF	-999	-999	Northwest Pacific
23	Amakawa et al 2004b	2004	KH-00-3	UW	-999	BO-7 B	-999	June-July	2000	22	151	-999	5	-999	0.512509	2.9e-05	-2.5	0.6	29.2988	35.05	-999	-999	-999	-999	-999	-999	NF	-999	-999	Northwest Pacific
23	Amakawa et al 2004b	2004	KH-00-3	UW	-999	BO-S-7	-999	June-July	2000	26.17	145.05	-999	5	-999	0.512435	1.5e-05	-4	0.3	27.9988	34.9	-999	-999	-999	-999	-999	-999	NF	-999	-999	Northwest Pacific
24	Vance et al 2004	2004	-999	Surface CTD	-999	GeoB 7709-1	-999	2	2002	32.27	33.62	1130	50	31.8	0.512383	1.2e-05	-4.97	0.23	-999	-999	-999	-999	-999	-999	-999	-999	0.45	0.45	-999	Mediterranean Sea
24	Vance et al 2004	2004	-999	CTD	-999	GeoB 7709-1	-999	2	2002	32.27	33.62	1130	1080	27.9	0.512266	1.1e-05	-7.26	0.21	-999	-999	-999	-999	-999	-999	-999	-999	0.45	0.45	-999	Mediterranean Sea
24	Vance et al 2004	2004	-999	Surface CTD	-999	GeoB 7713-3	-999	2	2002	32.47	32.22	1070	5	30.7	0.512366	1.7e-05	-5.3	0.33	-999	-999	-999	-999	-999	-999	-999	-999	0.45	0.45	-999	Mediterranean Sea
24	Vance et al 2004	2004	-999	CTD	-999	GeoB 7713-3	-999	2	2002	32.47	32.22	1070	200	28.9	0.512389	1.4e-05	-4.86	0.27	-999	-999	-999	-999	-999	-999	-999	-999	0.45	0.45	-999	Mediterranean Sea
24	Vance et al 2004	2004	-999	CTD profile	-999	GeoB 7716-1	-999	2	2002	33.02	32.45	1430	5	27.8	0.512373	9e-06	-5.17	0.18	-999	-999	-999	-999	-999	-999	-999	-999	0.45	0.45	-999	Mediterranean Sea
24	Vance et al 2004	2004	-999	CTD profile	-999	GeoB 7716-1	-999	2	2002	33.02	32.45	1430	50	28.7	0.512381	1.7e-05	-5.01	0.33	-999	-999	-999	-999	-999	-999	-999	-999	0.45	0.45	-999	Mediterranean Sea
24	Vance et al 2004	2004	-999	CTD profile	-999	GeoB 7716-1	-999	2	2002	33.02	32.45	1430	500	27.5	0.512358	2.1e-05	-5.47	0.41	-999	-999	-999	-999	-999	-999	-999	-999	0.45	0.45	-999	Mediterranean Sea
24	Vance et al 2004	2004	-999	CTD profile	-999	GeoB 7716-1	-999	2	2002	33.02	32.45	1430	800	25.6	0.512387	1.1e-05	-4.9	0.21	-999	-999	-999	-999	-999	-999	-999	-999	0.45	0.45	-999	Mediterranean Sea
24	Vance et al 2004	2004	-999	Surface CTD	-999	GeoB 7718-3	-999	2	2002	32.85	32.37	1390	50	28.6	0.512423	1e-05	-4.2	0.2	-999	-999	-999	-999	-999	-999	-999	-999	0.45	0.45	-999	Mediterranean Sea
24	Vance et al 2004	2004	-999	CTD	-999	GeoB 7718-3	-999	2	2002	32.85	32.37	1390	1320	23.1	0.512389	2.2e-05	-4.87	0.43	-999	-999	-999	-999	-999	-999	-999	-999	0.45	0.45	-999	Mediterranean Sea
24	Vance et al 2004	2004	-999	CTD profile	-999	HOT-115-2	-999	-999	May 1998, April 1999, May 2000	22.75	-158	4730	50	5.36	0.51266	1.8e-05	0.42	0.36	-999	-999	-999	-999	-999	-999	-999	-999	0.45	0.45	-999	Pacific Ocean
24	Vance et al 2004	2004	-999	CTD profile	-999	HOT-115-2	-999	-999	May 1998, April 1999, May 2000	22.75	-158	4730	50	5.56	0.512619	2.5e-05	-0.37	0.48	-999	-999	-999	-999	-999	-999	-999	-999	0.45	0.45	-999	Pacific Ocean
24	Vance et al 2004	2004	-999	CTD profile	-999	HOT-115-2	-999	-999	May 1998, April 1999, May 2000	22.75	-158	4730	150	4.21	0.512625	3.2e-05	-0.26	0.63	-999	-999	-999	-999	-999	-999	-999	-999	0.45	0.45	-999	Pacific Ocean
24	Vance et al 2004	2004	-999	CTD profile	-999	HOT-115-2	-999	-999	May 1998, April 1999, May 2000	22.75	-158	4730	300	4.9	0.512447	1.9e-05	-3.72	0.38	-999	-999	-999	-999	-999	-999	-999	-999	0.45	0.45	-999	Pacific Ocean
24	Vance et al 2004	2004	-999	CTD profile	-999	HOT-115-2	-999	-999	May 1998, April 1999, May 2000	22.75	-158	4730	500	10.9	0.512467	1.7e-05	-3.34	0.32	-999	-999	-999	-999	-999	-999	-999	-999	0.45	0.45	-999	Pacific Ocean
24	Vance et al 2004	2004	-999	CTD profile	-999	HOT-115-2	-999	-999	May 1998, April 1999, May 2000	22.75	-158	4730	600	15.7	0.512464	1.5e-05	-3.4	0.3	-999	-999	-999	-999	-999	-999	-999	-999	0.45	0.45	-999	Pacific Ocean
24	Vance et al 2004	2004	-999	Surface CTD	-999	MW98-13-118	-999	-999	May 1998, April 1999, May 2000	20.15	-156.13	1120	50	5.3	0.512654	5.3e-05	0.31	1.03	-999	-999	-999	-999	-999	-999	-999	-999	0.45	0.45	-999	Pacific Ocean
24	Vance et al 2004	2004	-999	CTD	-999	MW98-13-167	-999	-999	May 1998, April 1999, May 2000	21.32	-158.53	2660	180	4.84	0.512586	3.1e-05	-1.01	0.61	-999	-999	-999	-999	-999	-999	-999	-999	0.45	0.45	-999	Pacific Ocean
24	Vance et al 2004	2004	-999	CTD profile	-999	MW99-07-14	-999	-999	May 1998, April 1999, May 2000	20.68	-157.5	3430	900	14.5	0.51249	1.5e-05	-2.88	0.29	-999	-999	-999	-999	-999	-999	-999	-999	0.45	0.45	-999	Pacific Ocean
24	Vance et al 2004	2004	-999	CTD profile	-999	MW99-07-14	-999	-999	May 1998, April 1999, May 2000	20.68	-157.5	3430	1100	14.3	0.512549	1.5e-05	-1.75	0.28	-999	-999	-999	-999	-999	-999	-999	-999	0.45	0.45	-999	Pacific Ocean
24	Vance et al 2004	2004	-999	CTD profile	-999	MW99-07-14	-999	-999	May 1998, April 1999, May 2000	20.68	-157.5	3430	1300	17.4	0.512584	1.5e-05	-1.05	0.29	-999	-999	-999	-999	-999	-999	-999	-999	0.45	0.45	-999	Pacific Ocean
24	Vance et al 2004	2004	-999	CTD	-999	MW98-13-107	-999	-999	May 1998, April 1999, May 2000	20.08	-156.17	1140	1140	16.7	0.51253	1.2e-05	-2.1	0.23	-999	-999	-999	-999	-999	-999	-999	-999	0.45	0.45	-999	Pacific Ocean
24	Vance et al 2004	2004	-999	CTD profile	-999	MW99-07-26	-999	-999	May 1998, April 1999, May 2000	21.45	-157	3300	1600	15.4	0.512564	1.5e-05	-1.45	0.29	-999	-999	-999	-999	-999	-999	-999	-999	0.45	0.45	-999	Pacific Ocean
24	Vance et al 2004	2004	-999	CTD profile	-999	MW99-07-26	-999	-999	May 1998, April 1999, May 2000	21.45	-157	3300	2500	32.5	0.512499	1.2e-05	-2.71	0.23	-999	-999	-999	-999	-999	-999	-999	-999	0.45	0.45	-999	Pacific Ocean
24	Vance et al 2004	2004	-999	CTD profile	-999	MW99-07-26	-999	-999	May 1998, April 1999, May 2000	21.45	-157	3300	2800	35.6	0.51247	1.2e-05	-3.28	0.24	-999	-999	-999	-999	-999	-999	-999	-999	0.45	0.45	-999	Pacific Ocean
24	Vance et al 2004	2004	-999	CTD	-999	MW99-07-15	-999	-999	May 1998, April 1999, May 2000	20.7	-157.48	3990	1800	21.5	0.512528	1.4e-05	-2.14	0.27	-999	-999	-999	-999	-999	-999	-999	-999	0.45	0.45	-999	Pacific Ocean
24	Vance et al 2004	2004	-999	CTD	-999	MW99-07-15	-999	-999	May 1998, April 1999, May 2000	20.7	-157.48	3990	2200	26.7	0.512521	1.5e-05	-2.28	0.3	-999	-999	-999	-999	-999	-999	-999	-999	0.45	0.45	-999	Pacific Ocean
24	Vance et al 2004	2004	-999	CTD profile	-999	MW98-13-157	-999	-999	May 1998, April 1999, May 2000	21.33	-158.65	3260	3040	46.2	0.512457	1.8e-05	-3.53	0.35	-999	-999	-999	-999	-999	-999	-999	-999	0.45	0.45	-999	Pacific Ocean
25	Dahlqvist et al 2005	2005	-999	Surface pump	Kalix River	-999	9	4	2002	66.0083	22.85	-999	0	693	-999	-999	-25.1	0.6	-999	0	-999	-999	-999	-999	-999	-999	100	100	-999	Europe River	Nd concentration in pM not pmol/kg
25	Dahlqvist et al 2005	2005	-999	Surface pump	Kalix River-d	-999	9	4	2002	66.0083	22.85	-999	0	693	-999	-999	-24.1	0.6	-999	0	-999	-999	-999	-999	-999	-999	100	100	-999	Europe River	Nd concentration in pM not pmol/kg
25	Dahlqvist et al 2005	2005	-999	Surface ruttner	Baltic Sea	-999	9	10	2000	58.5933	18.3817	-999	7.5	38	-999	-999	-18.7	0.9	-999	5.5	-999	-999	-999	-999	-999	-999	NF	NF	-999	Baltic	Nd concentration in pM not pmol/kg
25	Dahlqvist et al 2005	2005	-999	Surface CTD	Arctic Ocean 1	-999	2	8	2001	88.4183	-1.44333	-999	40	58	-999	-999	-9.1	1.2	-999	33.4	-999	-999	-999	-999	-999	-999	0.22	0.22	-999	Arctic	Nd concentration in pM not pmol/kg
25	Dahlqvist et al 2005	2005	-999	Surface CTD	Arctic Ocean 2	-999	12	8	2001	88.5068	-0.355333	-999	60	49	-999	-999	-9.7	0.7	-999	33.8	-999	-999	-999	-999	-999	-999	0.22	0.22	-999	Arctic	Nd concentration in pM not pmol/kg
26	Lacan and Jeandel 2005	2005	Signature	CTD profile	-999	SGN 2	6	7	1999	58.55	-47.07	2901	1600	17.3322	0.511946	1.1e-05	-13.5	0.4	2.87	34.85	27.77	-999	287.939	-999	-999	-999	NF	NF	LSW	North Atlantic
26	Lacan and Jeandel 2005	2005	Signature	CTD profile	-999	SGN 2	6	7	1999	58.55	-47.07	2901	2270	17.3322	0.511993	1.2e-05	-12.6	0.4	2.57	34.89	27.84	-999	278.497	-999	-999	-999	NF	NF	NEADW	North Atlantic
26	Lacan and Jeandel 2005	2005	Signature	CTD profile	-999	SGN 2	6	7	1999	58.55	-47.07	2901	2550	18.0255	0.512018	1e-05	-12.1	0.4	2.1	34.89	27.87	-999	281.526	-999	-999	-999	NF	NF	-999	North Atlantic
26	Lacan and Jeandel 2005	2005	Signature	CTD profile	-999	SGN 2	6	7	1999	58.55	-47.07	2901	2796	20.7987	0.5121	1.1e-05	-10.5	0.4	1.29	34.84	27.9	-999	298.545	-999	-999	-999	NF	NF	NWABW	North Atlantic
26	Lacan and Jeandel 2005	2005	Signature	CTD profile	-999	SGN 3	9	7	1999	62.65	-53.9	2476	16	23.5718	0.511863	1.2e-05	-15.1	0.4	3.85	33.61	26.7	-999	330.855	-999	-999	-999	NF	NF	-999	North Atlantic
26	Lacan and Jeandel 2005	2005	Signature	CTD profile	-999	SGN 3	9	7	1999	62.65	-53.9	2476	41	-999	0.511907	1.2e-05	-14.3	0.4	2.83	33.96	27.07	-999	319.476	-999	-999	-999	NF	-999	-999	North Atlantic
26	Lacan and Jeandel 2005	2005	Signature	CTD profile	-999	SGN 3	9	7	1999	62.65	-53.9	2476	178	-999	0.511863	1e-05	-15.1	0.4	4.7	34.87	27.61	-999	277.951	-999	-999	-999	0.45	-999	-999	North Atlantic
26	Lacan and Jeandel 2005	2005	Signature	CTD profile	-999	SGN 3	9	7	1999	62.65	-53.9	2476	400	27.7316	0.511875	1e-05	-14.9	0.4	4.36	34.9	27.67	-999	277.934	-999	-999	-999	NF	NF	-999	North Atlantic
26	Lacan and Jeandel 2005	2005	Signature	CTD profile	-999	SGN 3	9	7	1999	62.65	-53.9	2476	998	21.492	0.511862	9e-06	-15.1	0.4	3.42	34.86	27.74	-999	275.484	-999	-999	-999	0.45	0.45	-999	North Atlantic
26	Lacan and Jeandel 2005	2005	Signature	CTD profile	-999	SGN 3	9	7	1999	62.65	-53.9	2476	1700	25.6517	0.511895	1e-05	-14.5	0.4	2.87	34.86	27.78	-999	283.68	-999	-999	-999	NF	NF	LSW	North Atlantic
26	Lacan and Jeandel 2005	2005	Signature	CTD profile	-999	SGN 3	9	7	1999	62.65	-53.9	2476	2251	-999	0.511796	1.2e-05	-16.4	0.4	2.5	34.88	27.84	-999	279.714	-999	-999	-999	NF	-999	NEADW	North Atlantic
26	Lacan and Jeandel 2005	2005	Signature	CTD profile	-999	SGN 3	9	7	1999	62.65	-53.9	2476	2431	-999	0.511873	1.2e-05	-14.9	0.4	1.83	34.87	27.88	-999	287.301	-999	-999	-999	NF	-999	NWABW	North Atlantic
26	Lacan and Jeandel 2005	2005	Signature	Surface CTD	-999	SGN 4	11	7	1999	57.96	-57.39	-999	7	27.0383	0.511829	9e-06	-15.8	0.4	6	34	-999	-999	-999	-999	-999	-999	0.45	0.45	-999	North Atlantic
26	Lacan and Jeandel 2005	2005	Signature	Surface CTD	-999	SGN 4	11	7	1999	57.96	-57.39	-999	7	27.0383	0.51183	1.5e-05	-15.8	0.4	6	34	-999	-999	-999	-999	-999	-999	NF	NF	-999	North Atlantic
26	Lacan and Jeandel 2005	2005	Signature	Surface CTD	-999	SGN 5	11	7	1999	55.01	-56.4	-999	7	43.6772	0.511361	1e-05	-24.9	0.4	1.5	30.6	-999	-999	-999	-999	-999	-999	0.45	0.45	-999	North Atlantic
26	Lacan and Jeandel 2005	2005	Signature	CTD profile	-999	SGN 6	14	7	1999	50.2	-45.68	3540	26	33.9712	0.511602	1.1e-05	-20.2	0.4	8.65	33.92	26.33	-999	296.871	-999	-999	-999	NF	NF	-999	North Atlantic
26	Lacan and Jeandel 2005	2005	Signature	CTD profile	-999	SGN 6	14	7	1999	50.2	-45.68	3540	1650	17.3322	0.511923	1e-05	-13.9	0.4	2.99	34.86	27.77	-999	282.466	-999	-999	-999	NF	NF	LSW	North Atlantic
26	Lacan and Jeandel 2005	2005	Signature	CTD profile	-999	SGN 6	14	7	1999	50.2	-45.68	3540	2499	18.0255	0.511961	1e-05	-13.2	0.4	2.7	34.9	27.84	-999	275.457	-999	-999	-999	NF	NF	NEADW	North Atlantic
26	Lacan and Jeandel 2005	2005	Signature	CTD profile	-999	SGN 6	14	7	1999	50.2	-45.68	3540	3501	-999	0.511897	9e-06	-14.5	0.4	1.79	34.88	27.89	-999	287.298	-999	-999	-999	NF	-999	NWABW	North Atlantic
26	Lacan and Jeandel 2005	2005	Signature	CTD profile	-999	SGN 7	16	7	1999	55.55	-43.97	3225	926	18.0255	0.511917	9e-06	-14.1	0.4	3.21	34.86	27.75	-999	275.783	-999	-999	-999	NF	NF	-999	North Atlantic
26	Lacan and Jeandel 2005	2005	Signature	CTD profile	-999	SGN 7	16	7	1999	55.55	-43.97	3225	2101	20.7987	0.511955	9e-06	-13.3	0.4	2.91	34.89	27.8	-999	278.201	-999	-999	-999	NF	NF	-999	North Atlantic
26	Lacan and Jeandel 2005	2005	Signature	CTD profile	-999	SGN 7	16	7	1999	55.55	-43.97	3225	2750	18.7188	0.511981	1e-05	-12.8	0.4	2.62	34.92	27.86	-999	272.411	-999	-999	-999	NF	NF	NEADW	North Atlantic
26	Lacan and Jeandel 2005	2005	Signature	CTD profile	-999	SGN 7	16	7	1999	55.55	-43.97	3225	3270	22.8785	0.511977	1e-05	-12.9	0.4	2.12	34.9	27.88	-999	279.092	-999	-999	-999	NF	NF	NWABW	North Atlantic
26	Lacan and Jeandel 2005	2005	Signature	CTD	-999	SGN 8	16	7	1999	62.07	-40.19	3225	201	20.7987	0.511909	1.2e-05	-14.2	0.4	5.9	35.02	27.59	-999	268.834	-999	-999	-999	NF	NF	-999	North Atlantic
26	Lacan and Jeandel 2005	2005	Signature	CTD profile	-999	SGN 9	18	7	1999	62.7	-37.59	2125	1026	19.4121	0.511933	1.1e-05	-13.8	0.4	3.41	34.89	27.76	-999	273.349	-999	-999	-999	NF	NF	-999	North Atlantic
26	Lacan and Jeandel 2005	2005	Signature	CTD profile	-999	SGN 9	18	7	1999	62.7	-37.59	2125	1519	19.4121	0.51196	1.2e-05	-13.2	0.4	2.88	34.85	27.78	-999	287.939	-999	-999	-999	NF	NF	LSW	North Atlantic
26	Lacan and Jeandel 2005	2005	Signature	CTD profile	-999	SGN 9	18	7	1999	62.7	-37.59	2125	1801	20.1054	0.512006	1.1e-05	-12.3	0.4	2.7	34.87	27.81	-999	285.497	-999	-999	-999	NF	NF	-999	North Atlantic
26	Lacan and Jeandel 2005	2005	Signature	CTD profile	-999	SGN 9	18	7	1999	62.7	-37.59	2125	2100	23.5718	0.512153	9e-06	-9.5	0.4	1.22	34.85	27.91	-999	303.71	-999	-999	-999	NF	NF	NWABW	North Atlantic
26	Lacan and Jeandel 2005	2005	Signature	CTD profile	-999	SGN 12	22	7	1999	56.37	-27.82	2840	1750	18.7188	0.511917	1.1e-05	-14.1	0.4	3.07	34.88	27.78	-999	280.032	-999	-999	-999	NF	NF	LSW	North Atlantic
26	Lacan and Jeandel 2005	2005	Signature	CTD profile	-999	SGN 12	22	7	1999	56.37	-27.82	2840	2500	20.1054	0.511993	1.1e-05	-12.6	0.4	2.66	34.95	27.88	-999	269.061	-999	-999	-999	NF	NF	NEADW	North Atlantic
26	Lacan and Jeandel 2005	2005	Signature	CTD profile	-999	SGN 12	22	7	1999	56.37	-27.82	2840	2828	18.7188	0.512119	1.1e-05	-10.1	0.4	2.48	34.96	27.9	-999	273.311	-999	-999	-999	NF	NF	-999	North Atlantic
26	Lacan and Jeandel 2005	2005	Signature	CTD profile	-999	SGN 14	27	7	1999	65.02	-30.23	1875	1229	18.7188	0.511981	1e-05	-12.8	0.4	3.7	34.93	27.77	-999	269.091	-999	-999	-999	NF	NF	-999	North Atlantic
26	Lacan and Jeandel 2005	2005	Signature	CTD profile	-999	SGN 14	27	7	1999	65.02	-30.23	1875	1860	18.7188	0.512066	1.1e-05	-11.2	0.4	2.35	34.89	27.85	-999	287.917	-999	-999	-999	NF	NF	-999	North Atlantic
26	Lacan and Jeandel 2005	2005	Signature	CTD profile	-999	SGN 15	27	7	1999	65.32	-30.88	993	984	18.7188	0.512096	1.2e-05	-10.6	0.4	1.36	34.82	27.88	-999	306.456	-999	-999	-999	NF	NF	-999	North Atlantic
26	Lacan and Jeandel 2005	2005	Signature	CTD profile	-999	SGN 16	27	7	1999	65.17	-30.52	1500	1002	-999	0.512034	1.1e-05	-11.8	0.4	3.82	34.94	27.76	-999	266.356	-999	-999	-999	NF	-999	-999	North Atlantic
26	Lacan and Jeandel 2005	2005	Signature	CTD profile	-999	SGN 16	27	7	1999	65.17	-30.52	1500	1299	20.7987	0.512091	1.1e-05	-10.7	0.4	0.92	34.77	27.86	-999	316.188	-999	-999	-999	NF	NF	-999	North Atlantic
26	Lacan and Jeandel 2005	2005	Signature	CTD profile	-999	SGN 16	27	7	1999	65.17	-30.52	1500	1399	20.1054	0.512105	9e-06	-10.4	0.4	0.49	34.81	27.93	-999	319.21	-999	-999	-999	NF	NF	-999	North Atlantic
27	Tazoe et al 2007a	2007	KT-01-12	UW	-999	KS-1	03 to 09	8	2001	30.12	137.98	-999	5	9.61	0.512334	7e-06	-5.9	0.2	-999	-999	-999	-999	-999	-999	-999	-999	MnO2 adsorption	0.2	-999	Northwest Pacific
27	Tazoe et al 2007a	2007	KH-01-3	UW	-999	NP-1	-999	November to March	2001-2002	16.083	147.15	-999	5	6.57	0.512505	7e-06	-2.6	0.2	-999	-999	-999	-999	-999	-999	-999	-999	MnO2 adsorption	0.2	-999	Northwest Pacific
27	Tazoe et al 2007a	2007	KT-02-7	UW	-999	KS-2	15 to 22	6	2002	34.98	142.33	-999	5	4.56	0.512375	7e-06	-5.1	0.2	-999	-999	-999	-999	-999	-999	-999	-999	MnO2 adsorption	0.2	-999	Northwest Pacific
27	Tazoe et al 2007a	2007	KH-02-4	UW	-999	NP-2	-999	November-December	2002	13.72	132.167	-999	5	4.8	0.512503	7e-06	-2.6	0.2	-999	-999	-999	-999	-999	-999	-999	-999	MnO2 adsorption	0.2	-999	Northwest Pacific
28	Tazoe et al 2007b	2007	KH-06-2	UW	-999	OKI-1	02 to 23	6	2006	20	137	-999	5	-999	-999	-999	-2.2	0.2	-999	-999	-999	-999	-999	-999	-999	-999	MnO2 adsorption	-999	-999	Northwest Pacific
29	Andersson et al 2008	2008	AO-01	CTD profile	Barents Sea #1	Leg I Stn 1	7	7	2001	78.6363	33.1947	285	8	15.9	0.512094	2.3e-05	-10.6	0.4	-0.53	32.73	-999	-999	-999	-999	-999	-999	0.22	0.22	-999	Barents Sea
29	Andersson et al 2008	2008	AO-01	CTD profile	Barents Sea #1	Leg I Stn 1	7	7	2001	78.6363	33.1947	285	40	16.2	0.512082	2.2e-05	-10.8	0.4	-1.7	34.37	-999	-999	-999	-999	-999	-999	0.22	0.22	-999	Barents Sea
29	Andersson et al 2008	2008	AO-01	CTD profile	Barents Sea #1	Leg I Stn 1	7	7	2001	78.6363	33.1947	285	150	15.5	0.512097	1.8e-05	-10.6	0.4	-0.44	34.58	-999	-999	-999	-999	-999	-999	0.22	0.22	-999	Barents Sea
29	Andersson et al 2008	2008	AO-01	CTD profile	Barents Sea #1	Leg I Stn 1	7	7	2001	78.6363	33.1947	285	250	14.4	0.512066	4.5e-05	-11.2	0.4	1.11	34.87	-999	-999	-999	-999	-999	-999	0.22	0.22	-999	Barents Sea
29	Andersson et al 2008	2008	AO-01	CTD profile	North Svalbard #2	Leg I Stn 2	13	7	2001	80.4308	15.5175	158	8	30	0.512036	1.9e-05	-11.7	0.4	3.89	34.52	-999	-999	-999	-999	-999	-999	0.22	0.22	-999	Barents Sea
29	Andersson et al 2008	2008	AO-01	CTD profile	North Svalbard #2	Leg I Stn 2	13	7	2001	80.4308	15.5175	158	20	30	0.512034	2.4e-05	-11.8	0.4	4.06	34.6	-999	-999	-999	-999	-999	-999	0.22	0.22	-999	Barents Sea
29	Andersson et al 2008	2008	AO-01	CTD profile	North Svalbard #2	Leg I Stn 2	13	7	2001	80.4308	15.5175	158	40	28.8	0.512035	2.6e-05	-11.8	0.4	3.71	34.78	-999	-999	-999	-999	-999	-999	0.22	0.22	-999	Barents Sea
29	Andersson et al 2008	2008	AO-01	CTD profile	North Svalbard #2	Leg I Stn 2	13	7	2001	80.4308	15.5175	158	100	27.4	0.512033	2e-05	-11.8	0.4	3.05	34.96	-999	-999	-999	-999	-999	-999	0.22	0.22	-999	Barents Sea
29	Andersson et al 2008	2008	AO-01	CTD profile	Slope North Svalbard #3	Leg II Stn 1	17	7	2001	80.4308	15.5175	497	8	26.8	0.512038	7.1e-05	-11.7	0.7	-0.57	32.72	-999	-999	-999	-999	-999	-999	0.22	0.22	-999	Barents Sea
29	Andersson et al 2008	2008	AO-01	CTD profile	Slope North Svalbard #3	Leg II Stn 1	17	7	2001	80.4308	15.5175	497	80	16.7	0.512028	1.9e-05	-11.9	0.4	2.37	34.86	-999	-999	-999	-999	-999	-999	0.22	0.22	-999	Barents Sea
29	Andersson et al 2008	2008	AO-01	CTD profile	Slope North Svalbard #3	Leg II Stn 1	17	7	2001	80.4308	15.5175	497	80	-999	0.512041	1.7e-05	-11.6	0.4	2.37	34.86	-999	-999	-999	-999	-999	-999	0.22	-999	-999	Barents Sea
29	Andersson et al 2008	2008	AO-01	CTD profile	Slope North Svalbard #3	Leg II Stn 1	17	7	2001	80.4308	15.5175	497	150	16.7	0.512015	4.5e-05	-12.2	0.4	2.63	34.95	-999	-999	-999	-999	-999	-999	0.22	0.22	-999	Barents Sea
29	Andersson et al 2008	2008	AO-01	CTD profile	Slope North Svalbard #3	Leg II Stn 1	17	7	2001	80.4308	15.5175	497	300	16.4	0.512063	4.5e-05	-11.2	0.4	2.2	34.96	-999	-999	-999	-999	-999	-999	0.22	0.22	-999	Barents Sea
29	Andersson et al 2008	2008	AO-01	CTD profile	Slope North Svalbard #3	Leg II Stn 1	17	7	2001	80.4308	15.5175	497	450	17.4	0.51212	4.5e-05	-10.1	0.4	1.41	34.91	-999	-999	-999	-999	-999	-999	0.22	0.22	-999	Barents Sea
29	Andersson et al 2008	2008	AO-01	CTD profile	Nansen Basin #4	Leg II Stn 10	18	7	2001	83.7822	31.9517	4025	40	17.6	0.512068	3.9e-05	-11.1	0.4	-1.73	34.31	-999	-999	-999	-999	-999	-999	0.22	0.22	-999	Barents Sea
29	Andersson et al 2008	2008	AO-01	CTD profile	Nansen Basin #4	Leg II Stn 10	18	7	2001	83.7822	31.9517	4025	100	17.1	0.512069	2e-05	-11.1	0.4	-1.62	34.43	-999	-999	-999	-999	-999	-999	0.22	0.22	-999	Barents Sea
29	Andersson et al 2008	2008	AO-01	CTD profile	Nansen Basin #4	Leg II Stn 10	18	7	2001	83.7822	31.9517	4025	300	16.1	0.512072	2.6e-05	-11	0.4	1.98	34.93	-999	-999	-999	-999	-999	-999	0.22	0.22	-999	Barents Sea
29	Andersson et al 2008	2008	AO-01	CTD profile	Nansen Basin #4	Leg II Stn 10	18	7	2001	83.7822	31.9517	4025	500	16.1	0.512079	3.4e-05	-10.9	0.4	1.15	34.92	-999	-999	-999	-999	-999	-999	0.22	0.22	-999	Barents Sea
29	Andersson et al 2008	2008	AO-01	CTD profile	Nansen Basin #4	Leg II Stn 11	18	7	2001	84.2812	33.6635	4039	8	17.1	0.512069	3.5e-05	-11.1	0.4	-1.58	33.98	-999	-999	-999	-999	-999	-999	0.22	0.22	-999	Barents Sea
29	Andersson et al 2008	2008	AO-01	CTD profile	Nansen Basin #4	Leg II Stn 11	18	7	2001	84.2812	33.6635	4039	1000	18.2	0.512085	3.5e-05	-10.8	0.4	-0.25	34.91	-999	-999	-999	-999	-999	-999	0.22	0.22	-999	Barents Sea
29	Andersson et al 2008	2008	AO-01	CTD profile	Nansen Basin #4	Leg II Stn 11	18	7	2001	84.2812	33.6635	4039	2500	17.1	0.512077	4.3e-05	-10.9	0.4	-0.79	34.93	-999	-999	-999	-999	-999	-999	0.22	0.22	-999	Barents Sea
29	Andersson et al 2008	2008	AO-01	CTD profile	Nansen Basin #4	Leg II Stn 11	18	7	2001	84.2812	33.6635	4039	3700	17	0.512074	3.3e-05	-11	0.4	-0.7	34.94	-999	-999	-999	-999	-999	-999	0.22	0.22	-999	Barents Sea
29	Andersson et al 2008	2008	AO-01	Surface CTD	Nansen Basin #4	Leg II Stn 12	19	7	2001	84.734	35.2482	4027	8	17.3	0.512119	3.2e-05	-10.1	0.4	-1.65	34.08	-999	-999	-999	-999	-999	-999	0.22	0.22	-999	Barents Sea
29	Andersson et al 2008	2008	AO-01	CTD profile	Fram Strait #5	Strait Stn 26	9	5	2002	81.338	-7.3455	1379	8	32.9	0.512138	2.3e-05	-9.8	0.4	-1.69	32	-999	-999	-999	-999	-999	-999	0.22	0.22	-999	Barents Sea
29	Andersson et al 2008	2008	AO-01	CTD profile	Fram Strait #5	Strait Stn 26	9	5	2002	81.338	-7.3455	1379	50	32.3	0.512113	1.7e-05	-10.2	0.4	-1.61	32.88	-999	-999	-999	-999	-999	-999	0.22	0.22	-999	Barents Sea
29	Andersson et al 2008	2008	AO-01	CTD profile	Fram Strait #5	Strait Stn 26	9	5	2002	81.338	-7.3455	1379	100	24.3	0.51215	2.8e-05	-9.5	0.4	-1.75	34.08	-999	-999	-999	-999	-999	-999	0.22	0.22	-999	Barents Sea
29	Andersson et al 2008	2008	AO-01	CTD profile	Fram Strait #5	Strait Stn 26	9	5	2002	81.338	-7.3455	1379	1324	16	0.51215	7.3e-05	-9.5	0.7	-0.26	34.91	-999	-999	-999	-999	-999	-999	0.22	0.22	-999	Barents Sea
30	Godfrey et al 2009	2009	EN 328	Surface CTD	2_2	2	-999	August-September	1999	26.5	-38.5167	-999	50	-999	0.512317	3.3e-05	-6.26	0.64	24.99	37.63	-999	-999	-999	-999	-999	-999	0.45	-999	-999	eastern North Atlantic
30	Godfrey et al 2009	2009	EN 328	Surface CTD	9_4	9	-999	August-September	1999	45.5167	-21.4833	-999	75	-999	0.512277	3.3e-05	-7.04	0.64	14.3	35.81	-999	-999	-999	-999	-999	-999	0.45	-999	-999	eastern North Atlantic
30	Godfrey et al 2009	2009	EN 328	CTD	8_2_14	8	-999	August-September	1999	35	-29	-999	946	-999	0.512111	3.3e-05	-10.28	0.64	8.16	35.53	-999	-999	-999	-999	-999	-999	0.45	-999	-999	eastern North Atlantic
30	Godfrey et al 2009	2009	EN 328	CTD profile	4_6	4	-999	August-September	1999	22.0667	-36.4333	-999	1004	-999	0.511941	3.3e-05	-13.6	0.64	6.53	35.06	-999	-999	-999	-999	-999	-999	0.45	-999	-999	eastern North Atlantic
30	Godfrey et al 2009	2009	EN 328	CTD	5_2	5	-999	August-September	1999	26.3333	-33.6667	-999	3000	-999	0.512063	3.3e-05	-11.22	0.64	2.5	34.94	-999	-999	-999	-999	-999	-999	0.45	-999	-999	eastern North Atlantic
30	Godfrey et al 2009	2009	EN 328	CTD profile	4_4	4	-999	August-September	1999	22.0667	-36.4333	-999	4000	-999	0.512098	3.3e-05	-10.53	0.64	2.04	34.9	-999	-999	-999	-999	-999	-999	0.45	-999	-999	eastern North Atlantic
30	Godfrey et al 2009	2009	EN 328	CTD profile	4_1	4	-999	August-September	1999	22.0667	-36.4333	-999	5506	-999	0.512143	3.3e-05	-9.66	0.64	1.89	34.87	-999	-999	-999	-999	-999	-999	0.45	-999	-999	eastern North Atlantic
31	Amakawa et al 2009	2009	KH-00-3	CTD profile	-999	BO-1	23	6	2000	39.9833	160	5635	0	15.8	0.512406	1.2e-05	-4.5	0.2	14.8	34.275	25.46	-999	-999	-999	-999	-999	NF	0.04	-999	central North Pacific
31	Amakawa et al 2009	2009	KH-00-3	CTD profile	-999	BO-1	23	6	2000	39.9833	160	5635	100	16.5	0.512438	2e-05	-3.9	0.4	10.8	34.316	26.28	-999	-999	-999	-999	-999	NF	0.04	-999	central North Pacific	Nd concentration depth does not exactly match depth for Nd isotopic composition
31	Amakawa et al 2009	2009	KH-00-3	CTD profile	-999	BO-1	23	6	2000	39.9833	160	5635	199	14.4	0.512401	1.4e-05	-4.6	0.3	8.63	34.09	26.47	-999	-999	-999	-999	-999	NF	0.04	-999	central North Pacific
31	Amakawa et al 2009	2009	KH-00-3	CTD profile	-999	BO-1	23	6	2000	39.9833	160	5635	348	-999	0.512458	1.7e-05	-3.5	0.3	6.57	33.911	26.62	-999	-999	-999	-999	-999	NF	-999	-999	central North Pacific
31	Amakawa et al 2009	2009	KH-00-3	CTD profile	-999	BO-1	23	6	2000	39.9833	160	5635	496	19.8	0.512479	1.5e-05	-3.1	0.3	5.01	33.994	26.88	-999	-999	-999	-999	-999	NF	0.04	-999	central North Pacific
31	Amakawa et al 2009	2009	KH-00-3	CTD profile	-999	BO-1	23	6	2000	39.9833	160	5635	798	-999	0.512476	1.5e-05	-3.2	0.3	3.76	34.249	27.21	-999	-999	-999	-999	-999	NF	-999	-999	central North Pacific
31	Amakawa et al 2009	2009	KH-00-3	CTD profile	-999	BO-1	23	6	2000	39.9833	160	5635	987	-999	0.512457	1.6e-05	-3.5	0.3	3.04	34.349	27.36	-999	-999	-999	-999	-999	NF	-999	-999	central North Pacific
31	Amakawa et al 2009	2009	KH-00-3	CTD profile	-999	BO-1	23	6	2000	39.9833	160	5635	1500	27.6	0.512483	1.6e-05	-3	0.3	2.27	34.493	27.54	-999	-999	-999	-999	-999	NF	0.04	-999	central North Pacific	Nd concentration depth does not exactly match depth for Nd isotopic composition
31	Amakawa et al 2009	2009	KH-00-3	CTD profile	-999	BO-1	23	6	2000	39.9833	160	5635	1983	36.6	0.512454	1.2e-05	-3.6	0.2	1.88	34.582	27.65	-999	-999	-999	-999	-999	NF	0.04	-999	central North Pacific	Nd concentration depth does not exactly match depth for Nd isotopic composition
31	Amakawa et al 2009	2009	KH-00-3	CTD profile	-999	BO-1	23	6	2000	39.9833	160	5635	3000	45.2	0.512433	1.5e-05	-4	0.3	1.36	34.659	27.75	-999	-999	-999	-999	-999	NF	0.04	-999	central North Pacific	Nd concentration depth does not exactly match depth for Nd isotopic composition
31	Amakawa et al 2009	2009	KH-00-3	CTD profile	-999	BO-1	23	6	2000	39.9833	160	5635	3980	42.8	0.512428	1.4e-05	-4.1	0.3	1.16	34.681	27.78	-999	-999	-999	-999	-999	NF	0.04	-999	central North Pacific	Nd concentration depth does not exactly match depth for Nd isotopic composition
31	Amakawa et al 2009	2009	KH-00-3	CTD profile	-999	BO-1	23	6	2000	39.9833	160	5635	5000	58.7	0.512407	1.3e-05	-4.5	0.3	1.08	34.691	27.79	-999	-999	-999	-999	-999	NF	0.04	-999	central North Pacific	Nd concentration depth does not exactly match depth for Nd isotopic composition
31	Amakawa et al 2009	2009	KH-00-3	CTD profile	-999	BO-1	24	6	2000	39.9833	160	5635	5635	111	0.51241	3.1e-05	-4.5	0.6	1.07	34.693	27.79	-999	-999	-999	-999	-999	NF	0.04	-999	central North Pacific
31	Amakawa et al 2009	2009	KH-00-3	CTD profile	-999	BO-3	1	7	2000	30.0167	-160	5938	5	5.5	0.512408	1.8e-05	-4.5	0.4	24.8	35.429	23.73	-999	-999	-999	-999	-999	NF	0.04	-999	central North Pacific	Nd concentration depth does not exactly match depth for Nd isotopic composition
31	Amakawa et al 2009	2009	KH-00-3	CTD profile	-999	BO-3	1	7	2000	30.0167	-160	5938	77	5.02	0.512384	3.9e-05	-5	0.8	19.3	34.876	24.85	-999	-999	-999	-999	-999	NF	0.04	-999	central North Pacific	Nd concentration potential density does not exactly match Nd isotopic composition potential density in the paper
31	Amakawa et al 2009	2009	KH-00-3	CTD profile	-999	BO-3	1	7	2000	30.0167	-160	5938	199	-999	0.51235	4e-05	-5.6	0.8	13.81	34.485	25.83	-999	-999	-999	-999	-999	NF	-999	-999	central North Pacific
31	Amakawa et al 2009	2009	KH-00-3	CTD profile	-999	BO-3	1	7	2000	30.0167	-160	5938	349	-999	0.512386	3.5e-05	-4.9	0.7	11.03	34.272	26.2	-999	-999	-999	-999	-999	NF	-999	-999	central North Pacific
31	Amakawa et al 2009	2009	KH-00-3	CTD profile	-999	BO-3	1	7	2000	30.0167	-160	5938	598	-999	0.512425	1.7e-05	-4.2	0.3	6.23	34.009	26.74	-999	-999	-999	-999	-999	NF	-999	-999	central North Pacific
31	Amakawa et al 2009	2009	KH-00-3	CTD profile	-999	BO-3	1	7	2000	30.0167	-160	5938	797	20.7	0.512469	1.7e-05	-3.3	0.3	4.24	34.154	27.09	-999	-999	-999	-999	-999	NF	0.04	-999	central North Pacific	Nd concentration depth does not exactly match depth for Nd isotopic composition
31	Amakawa et al 2009	2009	KH-00-3	CTD profile	-999	BO-3	1	7	2000	30.0167	-160	5938	1003	21.8	0.512463	1.8e-05	-3.4	0.4	3.63	34.325	27.29	-999	-999	-999	-999	-999	NF	0.04	-999	central North Pacific	Nd concentration depth does not exactly match depth for Nd isotopic composition
31	Amakawa et al 2009	2009	KH-00-3	CTD profile	-999	BO-3	1	7	2000	30.0167	-160	5938	1488	23.5	0.512455	1.8e-05	-3.6	0.4	2.58	34.546	27.56	-999	-999	-999	-999	-999	NF	0.04	-999	central North Pacific	Nd concentration depth does not exactly match depth for Nd isotopic composition
31	Amakawa et al 2009	2009	KH-00-3	CTD profile	-999	BO-3	1	7	2000	30.0167	-160	5938	1974	29.7	0.512432	1.3e-05	-4	0.3	1.9	34.612	27.67	-999	-999	-999	-999	-999	NF	0.04	-999	central North Pacific	Nd concentration depth does not exactly match depth for Nd isotopic composition
31	Amakawa et al 2009	2009	KH-00-3	CTD profile	-999	BO-3	1	7	2000	30.0167	-160	5938	3007	43.2	0.512442	1.6e-05	-3.8	0.3	1.34	34.662	27.75	-999	-999	-999	-999	-999	NF	0.04	-999	central North Pacific	Nd concentration depth does not exactly match depth for Nd isotopic composition
31	Amakawa et al 2009	2009	KH-00-3	CTD profile	-999	BO-3	1	7	2000	30.0167	-160	5938	3904	51.3	0.512444	2.4e-05	-3.8	0.5	1.17	34.682	27.78	-999	-999	-999	-999	-999	NF	0.04	-999	central North Pacific	Nd concentration depth does not exactly match depth for Nd isotopic composition
31	Amakawa et al 2009	2009	KH-00-3	CTD profile	-999	BO-3	1	7	2000	30.0167	-160	5938	5011	-999	0.51242	1.2e-05	-4.3	0.2	1.09	34.691	27.79	-999	-999	-999	-999	-999	NF	-999	-999	central North Pacific
31	Amakawa et al 2009	2009	KH-00-3	CTD profile	-999	BO-3	1	7	2000	30.0167	-160	5938	5766	55.9	0.512142	1.5e-05	-9.7	0.3	1.09	34.692	27.79	-999	-999	-999	-999	-999	NF	0.04	-999	central North Pacific	Nd concentration depth does not exactly match depth for Nd isotopic composition
31	Amakawa et al 2009	2009	KH-00-3	CTD profile	-999	BO-5	14	7	2000	20	-175	5480	5	5.09	0.512548	1.5e-05	-1.8	0.3	27.59	34.932	22.48	-999	-999	-999	-999	-999	NF	0.04	-999	central North Pacific	Nd concentration depth does not exactly match depth for Nd isotopic composition
31	Amakawa et al 2009	2009	KH-00-3	CTD profile	-999	BO-5	14	7	2000	20	-175	5480	43	5.56	0.512532	2.9e-05	-2.1	0.6	27.64	34.932	22.46	-999	-999	-999	-999	-999	NF	0.04	-999	central North Pacific	Nd concentration depth does not exactly match depth for Nd isotopic composition
31	Amakawa et al 2009	2009	KH-00-3	CTD profile	-999	BO-5	14	7	2000	20	-175	5480	101	5.81	0.512438	2.3e-05	-3.9	0.5	25.86	35.159	23.2	-999	-999	-999	-999	-999	NF	0.04	-999	central North Pacific	Nd concentration depth does not exactly match depth for Nd isotopic composition
31	Amakawa et al 2009	2009	KH-00-3	CTD profile	-999	BO-5	14	7	2000	20	-175	5480	199	6.01	0.512386	2.5e-05	-4.9	0.5	21.36	34.963	24.37	-999	-999	-999	-999	-999	NF	0.04	-999	central North Pacific
31	Amakawa et al 2009	2009	KH-00-3	CTD profile	-999	BO-5	14	7	2000	20	-175	5480	396	-999	0.512399	2.2e-05	-4.7	0.4	10.03	34.214	26.33	-999	-999	-999	-999	-999	NF	-999	-999	central North Pacific
31	Amakawa et al 2009	2009	KH-00-3	CTD profile	-999	BO-5	14	7	2000	20	-175	5480	594	-999	0.512457	1.6e-05	-3.5	0.3	6.41	34.248	26.91	-999	-999	-999	-999	-999	NF	-999	-999	central North Pacific
31	Amakawa et al 2009	2009	KH-00-3	CTD profile	-999	BO-5	14	7	2000	20	-175	5480	792	19.7	0.512499	1.7e-05	-2.7	0.3	5.04	34.405	27.2	-999	-999	-999	-999	-999	NF	0.04	-999	central North Pacific	Nd concentration depth does not exactly match depth for Nd isotopic composition
31	Amakawa et al 2009	2009	KH-00-3	CTD profile	-999	BO-5	14	7	2000	20	-175	5480	1000	21	0.512478	1.6e-05	-3.1	0.3	4.12	34.501	27.38	-999	-999	-999	-999	-999	NF	0.04	-999	central North Pacific	Nd concentration depth does not exactly match depth for Nd isotopic composition
31	Amakawa et al 2009	2009	KH-00-3	CTD profile	-999	BO-5	14	7	2000	20	-175	5480	1508	22.8	0.512424	3e-05	-4.2	0.6	2.71	34.577	27.57	-999	-999	-999	-999	-999	NF	0.04	-999	central North Pacific	Nd concentration depth does not exactly match depth for Nd isotopic composition
31	Amakawa et al 2009	2009	KH-00-3	CTD profile	-999	BO-5	14	7	2000	20	-175	5480	1989	33.5	0.512468	2.3e-05	-3.3	0.4	1.92	34.628	27.68	-999	-999	-999	-999	-999	NF	0.04	-999	central North Pacific	Nd concentration depth does not exactly match depth for Nd isotopic composition
31	Amakawa et al 2009	2009	KH-00-3	CTD profile	-999	BO-5	14	7	2000	20	-175	5480	3000	40.7	0.512444	1.7e-05	-3.8	0.3	1.34	34.672	27.76	-999	-999	-999	-999	-999	NF	0.04	-999	central North Pacific	Nd concentration depth does not exactly match depth for Nd isotopic composition
31	Amakawa et al 2009	2009	KH-00-3	CTD profile	-999	BO-5	14	7	2000	20	-175	5480	3995	44.6	0.512391	1.6e-05	-4.8	0.3	1.1	34.687	27.79	-999	-999	-999	-999	-999	NF	0.04	-999	central North Pacific	Nd concentration depth does not exactly match depth for Nd isotopic composition
31	Amakawa et al 2009	2009	KH-00-3	CTD profile	-999	BO-5	14	7	2000	20	-175	5480	5007	40.8	0.512383	1.6e-05	-5	0.3	1	34.697	27.8	-999	-999	-999	-999	-999	NF	0.04	-999	central North Pacific	Nd concentration depth does not exactly match depth for Nd isotopic composition
31	Amakawa et al 2009	2009	KH-00-3	CTD profile	-999	BO-5	15	7	2000	20	-175	5480	5300	43.4	0.512339	1.5e-05	-5.8	0.3	1	34.699	27.8	-999	-999	-999	-999	-999	NF	0.04	-999	central North Pacific	Nd concentration depth does not exactly match depth for Nd isotopic composition
31	Amakawa et al 2009	2009	KH-08-2	CTD	-999	5	5	8	2008	47	-160.117	-999	4901	-999	0.512415	1.3e-05	-4.4	0.3	1.09	34.691	27.79	-999	-999	-999	-999	-999	NF	-999	-999	central North Pacific
31	Amakawa et al 2009	2009	KH-08-2	CTD	-999	5	5	8	2008	47	-160.117	-999	4901	-999	0.512425	1.3e-05	-4.2	0.2	1.09	34.691	27.79	-999	-999	-999	-999	-999	NF	-999	-999	central North Pacific
32	Porcelli et al 2009	2009	AWS-2000	CTD profile	-999	3	24	8	2000	75.2085	-149.949	3850	5	24.7843	0.512191	2e-05	-8.7	0.4	-1.22	25.92	-999	-999	-999	-999	-999	-999	0.22	0.22	-999	Canada Basin waters
32	Porcelli et al 2009	2009	AWS-2000	CTD profile	-999	3	24	8	2000	75.2085	-149.949	3850	25	25.7191	0.512191	1e-05	-8.7	0.4	-0.98	28.12	-999	-999	-999	-999	-999	-999	0.22	0.22	-999	Canada Basin waters
32	Porcelli et al 2009	2009	AWS-2000	CTD profile	-999	3	24	8	2000	75.2085	-149.949	3850	50	25.7531	0.512308	1.3e-05	-6.4	0.4	-0.068	31.29	-999	-999	-999	-999	-999	-999	0.22	0.22	-999	Canada Basin waters
32	Porcelli et al 2009	2009	AWS-2000	CTD profile	-999	3	24	8	2000	75.2085	-149.949	3850	85	24.4661	0.512239	1.4e-05	-7.8	0.4	-1.14	32.22	-999	-999	-999	-999	-999	-999	0.22	0.22	-999	Canada Basin waters
32	Porcelli et al 2009	2009	AWS-2000	CTD profile	-999	3	24	8	2000	75.2085	-149.949	3850	400	18.7759	0.512146	2.4e-05	-9.6	0.4	0.5	34.79	-999	-999	-999	-999	-999	-999	0.22	0.22	-999	Canada Basin waters
32	Porcelli et al 2009	2009	AWS-2000	CTD profile	-999	3	24	8	2000	75.2085	-149.949	3850	1000	15.0776	0.512092	2.2e-05	-10.7	0.4	-0.027	34.88	-999	-999	-999	-999	-999	-999	0.22	0.22	-999	Canada Basin waters
32	Porcelli et al 2009	2009	AWS-2000	CTD profile	-999	3	24	8	2000	75.2085	-149.949	3850	3000	16.6326	0.512072	2e-05	-11	0.4	-0.51	34.96	-999	-999	-999	-999	-999	-999	0.22	0.22	-999	Canada Basin waters
32	Porcelli et al 2009	2009	AWS-2000	CTD profile	-999	4	26	8	2000	88.4848	-152.012	3894	5	26.5459	0.512261	1.9e-05	-7.4	0.4	-1.19	26	-999	-999	-999	-999	-999	-999	0.22	0.22	-999	Canada Basin waters
32	Porcelli et al 2009	2009	AWS-2000	CTD profile	-999	4	26	8	2000	88.4848	-152.012	3894	25	29.8962	0.512294	1.9e-05	-6.7	0.4	-0.69	29.31	-999	-999	-999	-999	-999	-999	0.22	0.22	-999	Canada Basin waters
32	Porcelli et al 2009	2009	AWS-2000	CTD profile	-999	4	26	8	2000	88.4848	-152.012	3894	85	28.0694	0.512308	1.6e-05	-6.4	0.4	-1.27	32.36	-999	-999	-999	-999	-999	-999	0.22	0.22	-999	Canada Basin waters
32	Porcelli et al 2009	2009	AWS-2000	CTD profile	-999	4	26	8	2000	88.4848	-152.012	3894	500	15.6623	0.512173	2.2e-05	-9.1	0.4	0.48	34.83	-999	-999	-999	-999	-999	-999	0.22	0.22	-999	Canada Basin waters
32	Porcelli et al 2009	2009	AWS-2000	CTD profile	-999	4	26	8	2000	88.4848	-152.012	3894	2500	21.0097	0.512176	1.5e-05	-9	0.4	-0.52	34.95	-999	-999	-999	-999	-999	-999	0.22	0.22	-999	Canada Basin waters
32	Porcelli et al 2009	2009	AWS-2000	Surface CTD	-999	5	28	8	2000	72.2445	-155.074	1200	5	31.3322	0.512229	1.5e-05	-8	0.4	-0.44	26.56	-999	-999	-999	-999	-999	-999	0.22	0.22	-999	Canada Basin waters
32	Porcelli et al 2009	2009	AWS-2000	CTD	-999	5	28	8	2000	72.2445	-155.074	1200	400	19.9432	0.512174	1.6e-05	-9.1	0.4	0.75	34.82	-999	-999	-999	-999	-999	-999	0.22	0.22	-999	Canada Basin waters
32	Porcelli et al 2009	2009	AO-01-leg-II	UW	-999	20	22	7	2001	88.2783	82.9052	4410	8	36.3457	0.512088	2e-05	-10.7	0.4	-1.66	32.63	-999	-999	-999	-999	-999	-999	0.22	0.22	-999	Eurasian Basin waters
32	Porcelli et al 2009	2009	AO-01-leg-II	CTD profile	-999	21	22	7	2001	88.408	95.3797	4400	8	33.344	0.512072	3.2e-05	-11	0.4	-1.59	31.91	-999	-999	-999	-999	-999	-999	0.22	0.22	-999	Eurasian Basin waters
32	Porcelli et al 2009	2009	AO-01-leg-II	CTD profile	-999	21	22	7	2001	88.408	95.3797	4400	75	26.9675	0.512174	2.4e-05	-9.1	0.4	-1.81	33.74	-999	-999	-999	-999	-999	-999	0.22	0.22	-999	Eurasian Basin waters
32	Porcelli et al 2009	2009	AO-01-leg-II	CTD profile	-999	21	22	7	2001	88.408	95.3797	4400	300	16.8301	0.512074	3.5e-05	-11	0.4	1.31	34.87	-999	-999	-999	-999	-999	-999	0.22	0.22	-999	Eurasian Basin waters
32	Porcelli et al 2009	2009	AO-01-leg-II	CTD profile	-999	21	22	7	2001	88.408	95.3797	4400	500	15.5646	0.512042	1.6e-05	-11.6	0.4	0.53	34.87	-999	-999	-999	-999	-999	-999	0.22	0.22	-999	Eurasian Basin waters
32	Porcelli et al 2009	2009	AO-01-leg-II	CTD profile	-999	21	22	7	2001	88.408	95.3797	4400	3900	17.7026	0.512008	3.1e-05	-12.3	0.4	-0.95	34.93	-999	-999	-999	-999	-999	-999	0.22	0.22	-999	Eurasian Basin waters
32	Porcelli et al 2009	2009	AO-01-leg-II	CTD profile	-999	22	23	7	2001	88.4342	109.844	4372	8	-999	0.512046	1.3e-05	-11.5	0.4	-999	-999	-999	-999	-999	-999	-999	-999	0.22	-999	-999	Eurasian Basin waters
32	Porcelli et al 2009	2009	AO-01-leg-II	CTD profile	-999	22	23	7	2001	88.4342	109.844	4372	10	56.5735	0.512051	2.1e-05	-11.5	0.4	-1.55	31.35	-999	-999	-999	-999	-999	-999	0.22	0.22	-999	Eurasian Basin waters
32	Porcelli et al 2009	2009	AO-01-leg-II	CTD profile	-999	22	23	7	2001	88.4342	109.844	4372	20	23.6993	0.512157	2e-05	-9.4	0.4	-1.57	31.51	-999	-999	-999	-999	-999	-999	0.22	0.22	-999	Eurasian Basin waters
32	Porcelli et al 2009	2009	AO-01-leg-II	CTD profile	-999	22	23	7	2001	88.4342	109.844	4372	40	52.289	0.512037	1e-05	-11.7	0.4	-1.82	33.52	-999	-999	-999	-999	-999	-999	0.22	0.22	-999	Eurasian Basin waters
32	Porcelli et al 2009	2009	AO-01-leg-II	CTD profile	-999	22	23	7	2001	88.4342	109.844	4372	60	26.5797	0.512186	2.6e-05	-8.8	0.4	-1.83	33.66	-999	-999	-999	-999	-999	-999	0.22	0.22	-999	Eurasian Basin waters
32	Porcelli et al 2009	2009	AO-01-leg-II	CTD profile	-999	22	23	7	2001	88.4342	109.844	4372	100	21.8975	0.512107	1.8e-05	-10.4	0.4	-1.58	34.18	-999	-999	-999	-999	-999	-999	0.22	0.22	-999	Eurasian Basin waters
32	Porcelli et al 2009	2009	AO-01-leg-II	UW	-999	24	23	7	2001	88.3642	126.496	2779	8	49.2677	0.512063	1.6e-05	-11.2	0.4	-1.53	31.1	-999	-999	-999	-999	-999	-999	0.22	0.22	-999	Eurasian Basin waters
32	Porcelli et al 2009	2009	AO-01-leg-II	UW	-999	26	23	7	2001	88.1405	132.554	1472	8	49.7653	0.51206	1.6e-05	-11.3	0.4	-1.53	30.85	-999	-999	-999	-999	-999	-999	0.22	0.22	-999	Eurasian Basin waters
32	Porcelli et al 2009	2009	AO-01-leg-II	UW	-999	28	28	7	2001	87.6988	148.464	1513	8	46.8361	0.51206	3.8e-05	-11.3	0.4	-1.57	30.9	-999	-999	-999	-999	-999	-999	0.22	0.22	-999	Eurasian Basin waters
32	Porcelli et al 2009	2009	AO-01-leg-II	UW	-999	North Pole	28	7	2001	90	0	-999	8	47.6102	0.512079	2.5e-05	-10.9	0.4	-1.6	31.07	-999	-999	-999	-999	-999	-999	0.22	0.22	-999	Eurasian Basin waters
32	Porcelli et al 2009	2009	AO-01-leg-II	CTD profile	-999	Makarov	26	7	2001	87.9162	154.375	3985	8	47.5067	0.51209	6.9e-05	-10.7	0.4	-1.6	31.23	-999	-999	-999	-999	-999	-999	0.22	0.22	-999	Eurasian Basin waters
32	Porcelli et al 2009	2009	AO-01-leg-II	CTD profile	-999	Makarov	26	7	2001	87.9162	154.375	3985	10	47.2106	0.512027	2.4e-05	-11.9	0.4	-1.64	31.32	-999	-999	-999	-999	-999	-999	0.22	0.22	-999	Eurasian Basin waters
32	Porcelli et al 2009	2009	AO-01-leg-II	CTD profile	-999	Makarov	26	7	2001	87.9162	154.375	3985	30	46.2348	0.512081	2.8e-05	-10.9	0.4	-1.64	31.33	-999	-999	-999	-999	-999	-999	0.22	0.22	-999	Eurasian Basin waters
32	Porcelli et al 2009	2009	AO-01-leg-II	CTD profile	-999	Makarov	26	7	2001	87.9162	154.375	3985	75	29.7937	0.512101	3.6e-05	-10.5	0.4	-1.71	33.62	-999	-999	-999	-999	-999	-999	0.22	0.22	-999	Eurasian Basin waters
32	Porcelli et al 2009	2009	AO-01-leg-II	CTD profile	-999	Makarov	26	7	2001	87.9162	154.375	3985	500	15.8564	0.512079	1.8e-05	-10.9	0.4	0.49	34.87	-999	-999	-999	-999	-999	-999	0.22	0.22	-999	Eurasian Basin waters
32	Porcelli et al 2009	2009	AO-01-leg-II	CTD profile	-999	Makarov	26	7	2001	87.9162	154.375	3985	1000	14.8828	0.5121	2.3e-05	-10.5	0.4	-0.18	34.89	-999	-999	-999	-999	-999	-999	0.22	0.22	-999	Eurasian Basin waters
32	Porcelli et al 2009	2009	AO-01-leg-II	CTD profile	-999	Makarov	26	7	2001	87.9162	154.375	3985	2500	15.4655	0.512101	2.6e-05	-10.5	0.4	-0.52	34.95	-999	-999	-999	-999	-999	-999	0.22	0.22	-999	Eurasian Basin waters
32	Porcelli et al 2009	2009	AO-01-leg-II	CTD profile	-999	Makarov	26	7	2001	87.9162	154.375	3985	3500	16.5353	0.512091	1.8e-05	-10.7	0.4	-0.54	34.96	-999	-999	-999	-999	-999	-999	0.22	0.22	-999	Eurasian Basin waters
33	Zimmermann et al 2009a	2009	IOC Contaminant Baseline Survey	CTD profile	-999	1	5	5	2002	34.4667	146.983	-999	10	-999	0.512427	-999	-4.1	0.5	20.53	34.81	-999	-999	-999	-999	-999	-999	0.45	-999	-999	Pacific Ocean
33	Zimmermann et al 2009a	2009	IOC Contaminant Baseline Survey	CTD profile	-999	1	5	5	2002	34.4667	146.983	-999	100	-999	0.51242	-999	-4.3	0.5	19.11	34.81	-999	-999	-999	-999	-999	-999	0.45	-999	-999	Pacific Ocean
33	Zimmermann et al 2009a	2009	IOC Contaminant Baseline Survey	CTD profile	-999	1	5	5	2002	34.4667	146.983	-999	600	-999	0.512466	-999	-3.4	0.5	6.58	34.47	-999	-999	-999	-999	-999	-999	0.45	-999	-999	Pacific Ocean
33	Zimmermann et al 2009a	2009	IOC Contaminant Baseline Survey	CTD profile	-999	1	5	5	2002	34.4667	146.983	-999	1500	-999	0.512603	-999	-0.7	0.5	2.34	34.5	-999	-999	-999	-999	-999	-999	0.45	-999	-999	Pacific Ocean
33	Zimmermann et al 2009a	2009	IOC Contaminant Baseline Survey	CTD profile	-999	2	11	5	2002	44	155	-999	10	-999	0.512509	-999	-2.5	0.5	3.68	32.97	-999	-999	-999	-999	-999	-999	0.45	-999	-999	Pacific Ocean
33	Zimmermann et al 2009a	2009	IOC Contaminant Baseline Survey	CTD profile	-999	2	11	5	2002	44	155	-999	100	-999	0.512529	-999	-2.1	0.5	1.6	33.09	-999	-999	-999	-999	-999	-999	0.45	-999	-999	Pacific Ocean
33	Zimmermann et al 2009a	2009	IOC Contaminant Baseline Survey	CTD profile	-999	2	11	5	2002	44	155	-999	600	-999	0.512508	-999	-2.5	0.5	3.02	34.26	-999	-999	-999	-999	-999	-999	0.45	-999	-999	Pacific Ocean
33	Zimmermann et al 2009a	2009	IOC Contaminant Baseline Survey	CTD profile	-999	2	11	5	2002	44	155	-999	1200	-999	0.512508	-999	-2.5	0.5	2.24	34.48	-999	-999	-999	-999	-999	-999	0.45	-999	-999	Pacific Ocean
33	Zimmermann et al 2009a	2009	IOC Contaminant Baseline Survey	CTD profile	-999	2	11	5	2002	44	155	-999	4000	-999	0.512532	-999	-3.4	0.5	1.14	34.69	-999	-999	-999	-999	-999	-999	0.45	-999	-999	Pacific Ocean
33	Zimmermann et al 2009a	2009	IOC Contaminant Baseline Survey	CTD profile	-999	2	11	5	2002	44	155	-999	5000	-999	0.512479	-999	-3.8	0.5	1.08	34.69	-999	-999	-999	-999	-999	-999	0.45	-999	-999	Pacific Ocean
33	Zimmermann et al 2009a	2009	IOC Contaminant Baseline Survey	CTD profile	-999	3	14	5	2002	50	167	-999	10	-999	0.512499	-999	-2.7	0.5	2.92	33.12	-999	-999	-999	-999	-999	-999	0.45	-999	-999	Pacific Ocean
33	Zimmermann et al 2009a	2009	IOC Contaminant Baseline Survey	CTD profile	-999	3	14	5	2002	50	167	-999	100	-999	0.5125	-999	-2.7	0.5	1.61	33.1	-999	-999	-999	-999	-999	-999	0.45	-999	-999	Pacific Ocean
33	Zimmermann et al 2009a	2009	IOC Contaminant Baseline Survey	CTD profile	-999	3	14	5	2002	50	167	-999	600	-999	0.512484	-999	-3	0.5	3.07	34.28	-999	-999	-999	-999	-999	-999	0.45	-999	-999	Pacific Ocean
33	Zimmermann et al 2009a	2009	IOC Contaminant Baseline Survey	CTD profile	-999	3	14	5	2002	50	167	-999	1500	-999	0.512492	-999	-2.8	0.5	2	34.54	-999	-999	-999	-999	-999	-999	0.45	-999	-999	Pacific Ocean
33	Zimmermann et al 2009a	2009	IOC Contaminant Baseline Survey	CTD profile	-999	4	17	5	2002	39.3667	170.583	-999	10	-999	0.512441	-999	-3.9	0.5	11.88	34.04	-999	-999	-999	-999	-999	-999	0.45	-999	-999	Pacific Ocean
33	Zimmermann et al 2009a	2009	IOC Contaminant Baseline Survey	CTD profile	-999	4	17	5	2002	39.3667	170.583	-999	100	-999	0.512425	-999	-4.2	0.5	8.87	34	-999	-999	-999	-999	-999	-999	0.45	-999	-999	Pacific Ocean
33	Zimmermann et al 2009a	2009	IOC Contaminant Baseline Survey	CTD profile	-999	4	17	5	2002	39.3667	170.583	-999	600	-999	0.512472	-999	-3.2	0.5	4.21	34.15	-999	-999	-999	-999	-999	-999	0.45	-999	-999	Pacific Ocean
33	Zimmermann et al 2009a	2009	IOC Contaminant Baseline Survey	CTD profile	-999	4	17	5	2002	39.3667	170.583	-999	1500	-999	0.512476	-999	-3.2	0.5	2.28	34.5	-999	-999	-999	-999	-999	-999	0.45	-999	-999	Pacific Ocean
33	Zimmermann et al 2009a	2009	IOC Contaminant Baseline Survey	CTD profile	-999	6	20	5	2002	30.5	170.583	-999	10	-999	0.512403	-999	-4.6	0.5	20.62	34.81	-999	-999	-999	-999	-999	-999	0.45	-999	-999	Pacific Ocean
33	Zimmermann et al 2009a	2009	IOC Contaminant Baseline Survey	CTD profile	-999	6	20	5	2002	30.5	170.583	-999	100	-999	0.512432	-999	-4	0.5	16.56	34.62	-999	-999	-999	-999	-999	-999	0.45	-999	-999	Pacific Ocean
33	Zimmermann et al 2009a	2009	IOC Contaminant Baseline Survey	CTD profile	-999	6	20	5	2002	30.5	170.583	-999	600	-999	0.512448	-999	-3.7	0.5	7.03	34.03	-999	-999	-999	-999	-999	-999	0.45	-999	-999	Pacific Ocean
33	Zimmermann et al 2009a	2009	IOC Contaminant Baseline Survey	CTD profile	-999	6	20	5	2002	30.5	170.583	-999	1500	-999	0.512473	-999	-3.2	0.5	2.39	34.51	-999	-999	-999	-999	-999	-999	0.45	-999	-999	Pacific Ocean
33	Zimmermann et al 2009a	2009	IOC Contaminant Baseline Survey	CTD profile	-999	7	22	5	2002	24.25	170.333	-999	10	-999	0.512521	-999	-2.3	0.5	24.43	35.46	-999	-999	-999	-999	-999	-999	0.45	-999	-999	Pacific Ocean
33	Zimmermann et al 2009a	2009	IOC Contaminant Baseline Survey	CTD profile	-999	7	22	5	2002	24.25	170.333	-999	100	-999	0.51249	-999	-2.9	0.5	22.22	35.27	-999	-999	-999	-999	-999	-999	0.45	-999	-999	Pacific Ocean
33	Zimmermann et al 2009a	2009	IOC Contaminant Baseline Survey	CTD profile	-999	7	22	5	2002	24.25	170.333	-999	600	-999	0.512452	-999	-3.6	0.5	7.52	34.09	-999	-999	-999	-999	-999	-999	0.45	-999	-999	Pacific Ocean
33	Zimmermann et al 2009a	2009	IOC Contaminant Baseline Survey	CTD profile	-999	7	22	5	2002	24.25	170.333	-999	1200	-999	0.512534	-999	-2	0.5	3.11	34.47	-999	-999	-999	-999	-999	-999	0.45	-999	-999	Pacific Ocean
33	Zimmermann et al 2009a	2009	IOC Contaminant Baseline Survey	CTD profile	-999	7	22	5	2002	24.25	170.333	-999	3500	-999	0.512441	-999	-3.8	0.5	1.23	34.68	-999	-999	-999	-999	-999	-999	0.45	-999	-999	Pacific Ocean
33	Zimmermann et al 2009a	2009	IOC Contaminant Baseline Survey	CTD profile	-999	7	22	5	2002	24.25	170.333	-999	5000	-999	0.512394	-999	-4.8	0.5	1	34.7	-999	-999	-999	-999	-999	-999	0.45	-999	-999	Pacific Ocean
34	Zimmermann et al 2009b	2009	-999	Surface CTD	-999	Leg II, Station 11	18	7	2001	84.2812	33.6635	4039	8	17.3261	-999	-999	-10.9	0.2	-1.59	33.98	-999	-999	-999	-999	-999	2.14143	0.22	0.22	-999	Nansen Basin
34	Zimmermann et al 2009b	2009	-999	CTD profile	-999	Leg II, Station 10	18	7	2001	83.782	31.9517	4025	100	16.5415	-999	-999	-11.2	0.2	-1.67	34.43	-999	-999	-999	-999	-999	2.43257	0.22	0.22	-999	Nansen Basin
34	Zimmermann et al 2009b	2009	-999	CTD profile	-999	Leg II, Station 10	18	7	2001	83.782	31.9517	4025	300	15.6627	-999	-999	-11.6	0.2	1.94	34.93	-999	-999	-999	-999	-999	4.28048	0.22	0.22	-999	Nansen Basin
34	Zimmermann et al 2009b	2009	-999	CTD profile	-999	Leg II, Station 10	18	7	2001	83.782	31.9517	4025	1000	13.7153	-999	-999	-10.7	0.4	-0.25	34.91	-999	-999	-999	-999	-999	5.15539	0.22	0.22	-999	Nansen Basin
34	Zimmermann et al 2009b	2009	-999	CTD profile	-999	Leg V, St Drift 2	2	8	2001	88.905	-2.226	4379	8	33.3562	-999	-999	-11	0.2	-1.58	31.45	-999	-999	-999	-999	-999	3.41364	0.22	0.22	-999	Amundsen Basin
34	Zimmermann et al 2009b	2009	-999	CTD profile	-999	Leg V, St Drift 2	2	8	2001	88.905	-2.226	4379	75	25.8951	-999	-999	-8.4	0.3	-1.81	33.81	-999	-999	-999	-999	-999	2.43375	0.22	0.22	-999	Amundsen Basin
34	Zimmermann et al 2009b	2009	-999	CTD profile	-999	Leg V, St Drift 2	2	8	2001	88.905	-2.226	4379	300	16.8302	-999	-999	-10.5	0.3	1.45	34.87	-999	-999	-999	-999	-999	3.69681	0.22	0.22	-999	Amundsen Basin
34	Zimmermann et al 2009b	2009	-999	CTD profile	-999	Leg V, Stn Drift 2	2	8	2001	88.905	-2.226	4379	1000	15.8555	-999	-999	-10.8	0.2	-0.23	34.89	-999	-999	-999	-999	-999	5.4473	0.22	0.22	-999	Amundsen Basin
34	Zimmermann et al 2009b	2009	-999	CTD	-999	Leg V, St Drift 8	16	8	2001	88.279	-4.839	4386	3000	17.7024	-999	-999	-10.6	0.2	-0.95	34.94	-999	-999	-999	-999	-999	7.29496	0.22	0.22	-999	Amundsen Basin
34	Zimmermann et al 2009b	2009	-999	CTD profile	-999	Leg II Station Mak	26	7	2001	87.916	154.375	3985	8	44.8728	-999	-999	-11.1	0.2	-1.6	31.23	-999	-999	-999	-999	-999	2.82894	0.22	0.22	-999	Makarov Basin
34	Zimmermann et al 2009b	2009	-999	CTD profile	-999	Leg II Station Mak	26	7	2001	87.916	154.375	3985	100	30.7674	-999	-999	-8.6	0.2	-1.71	33.62	-999	-999	-999	-999	-999	4.38143	0.22	0.22	-999	Makarov Basin
34	Zimmermann et al 2009b	2009	-999	CTD profile	-999	Leg II Station Mak	26	7	2001	87.916	154.375	3985	300	16.4409	-999	-999	-10.3	0.2	0.92	34.84	-999	-999	-999	-999	-999	5.44787	0.22	0.22	-999	Makarov Basin
34	Zimmermann et al 2009b	2009	-999	CTD profile	-999	Leg II Station Mak	26	7	2001	87.916	154.375	3985	1000	13.4237	-999	-999	-9.9	0.2	-0.18	34.89	-999	-999	-999	-999	-999	5.73913	0.22	0.22	-999	Makarov Basin
34	Zimmermann et al 2009b	2009	-999	Surface CTD	-999	Station 1	22	8	2000	71.633	-154.947	50	25	70.9886	-999	-999	-5.8	0.2	4.58	30.44	-999	-999	-999	-999	-999	6.93286	0.22	0.22	-999	Canada Basin
34	Zimmermann et al 2009b	2009	-999	Surface CTD	-999	Station 2	22	8	2000	71.835	-153.998	170	5	41.1917	-999	-999	-6.8	0.2	-0.89	27.46	-999	-999	-999	-999	-999	3.03312	0.22	0.22	-999	Canada Basin
34	Zimmermann et al 2009b	2009	-999	CTD	-999	Station 2	22	8	2000	71.835	-153.998	170	125	42.4588	-999	-999	-4.8	0.2	-1.64	33.39	-999	-999	-999	-999	-999	32.4284	0.22	0.22	-999	Canada Basin
34	Zimmermann et al 2009b	2009	-999	Surface CTD	-999	Station 4	24	8	2000	73.833	-152.916	3894	35	27.1309	-999	-999	-6.6	0.2	-0.37	30.71	-999	-999	-999	-999	-999	3.22057	0.22	0.22	-999	Canada Basin
34	Zimmermann et al 2009b	2009	-999	Surface CTD	-999	Station 5	26	8	2000	73.25	-155.1	1200	5	27.1219	-999	-999	-7.7	0.2	-0.44	26.56	-999	-999	-999	-999	-999	1.76243	0.22	0.22	-999	Canada Basin
34	Zimmermann et al 2009b	2009	-999	CTD	-999	Station 5	26	8	2000	73.25	-155.1	1200	125	22.0177	-999	-999	-6.1	0.2	-1.54	32.86	-999	-999	-999	-999	-999	19.3873	0.22	0.22	-999	Canada Basin
35	Rickli et al 2009	2009	WNA05	Surface CTD	-999	Thalahassa 15	23	7	2005	54.246	-48.0913	3973	50	24	-999	-999	-17.31	0.3	6.622	34.69	27.2264	-999	202.199	-999	-999	-999	NF	NF	-999	Western North Atlantic (near Labrador Sea)
35	Rickli et al 2009	2009	WNA05	CTD	-999	Thalahassa 15	23	7	2005	54.246	-48.0913	3973	1000	20.9	-999	-999	-14.8	0.3	3.464	34.872	27.7391	-999	209.397	-999	-999	-999	NF	NF	-999	Western North Atlantic (near Labrador Sea)	Nutrients from station 69/6: 940m, 9.832°C, 35.798
35	Rickli et al 2009	2009	ANT XXIII/1	CTD	-999	69/3	-999	October-November	2005	46.4088	-5.918	4360	991	18.5	-999	-999	-11.15	0.3	9.862	35.79	-999	-999	-999	0.7	10.7	4.2	0.45	0.45	-999	Atlantic (Bay of Biscay)	Cruise date found here: http://expedition.awi.de/expedition/ANT-XXIII/1
35	Rickli et al 2009	2009	ANT XXIII/1	CTD	-999	69/3	-999	October-November	2005	46.4088	-5.918	4360	2000	25.8	-999	-999	-12.03	0.3	3.862	35.033	-999	-999	-999	1.03	15.6	9.3	0.45	0.45	-999	Atlantic (Bay of Biscay)
35	Rickli et al 2009	2009	ANT XXIII/1	CTD profile	-999	69/06	-999	October-November	2005	45.7472	-5.5255	4620	40	10.4	-999	-999	-10.86	0.3	16.225	35.649	-999	-999	-999	0.03	0	0.5	0.45	0.45	-999	Atlantic (Bay of Biscay)
35	Rickli et al 2009	2009	ANT XXIII/1	CTD profile	-999	69/06	-999	October-November	2005	45.7472	-5.5255	4620	100	13.7	-999	-999	-10.8	0.3	12.097	35.606	-999	-999	-999	0.2	2.4	1.1	0.45	0.45	-999	Atlantic (Bay of Biscay)
35	Rickli et al 2009	2009	ANT XXIII/1	CTD profile	-999	69/06	-999	October-November	2005	45.7472	-5.5255	4620	200	15.1	-999	-999	-11.24	0.3	11.658	35.623	-999	-999	-999	0.52	8	2.6	0.45	0.45	-999	Atlantic (Bay of Biscay)
35	Rickli et al 2009	2009	ANT XXIII/1	CTD profile	-999	69/06	-999	October-November	2005	45.7472	-5.5255	4620	455	15.7	-999	-999	-11.65	0.3	10.871	35.58	-999	-999	-999	1.25	18	20	0.45	0.45	-999	Atlantic (Bay of Biscay)
35	Rickli et al 2009	2009	ANT XXIII/1	CTD profile	-999	69/06	-999	October-November	2005	45.7472	-5.5255	4620	3000	20.8	-999	-999	-11.73	0.3	2.539	34.937	-999	-999	-999	1.42	19.5	35.8	0.45	0.45	-999	Atlantic (Bay of Biscay)
35	Rickli et al 2009	2009	ANT XXIII/1	CTD profile	-999	69/06	-999	October-November	2005	45.7472	-5.5255	4620	4620	25.1	-999	-999	-11.31	0.3	2.087	34.897	-999	-999	-999	1.51	20.7	44.8	0.45	0.45	-999	Atlantic (Bay of Biscay)
35	Rickli et al 2009	2009	ANT XXIII/1	CTD profile	-999	69/11	-999	October-November	2005	22.5008	-20.4977	4136	40	21.1	-999	-999	-11.97	0.3	25.042	36.52	-999	-999	-999	0.09	0	0	0.45	0.45	-999	Atlantic
35	Rickli et al 2009	2009	ANT XXIII/1	CTD profile	-999	69/11	-999	October-November	2005	22.5008	-20.4977	4136	100	17.6	-999	-999	-11.4	0.3	18.116	36.309	-999	-999	-999	1.03	15.5	3.7	0.45	0.45	-999	Atlantic
35	Rickli et al 2009	2009	ANT XXIII/1	CTD profile	-999	69/11	-999	October-November	2005	22.5008	-20.4977	4136	200	18.8	-999	-999	-11.16	0.3	15.639	36.012	-999	-999	-999	1.16	18.8	5.3	0.45	0.45	-999	Atlantic
35	Rickli et al 2009	2009	ANT XXIII/1	CTD profile	-999	69/11	-999	October-November	2005	22.5008	-20.4977	4136	943	18.2	-999	-999	-11.4	0.3	6.793	35.036	-999	-999	-999	2.01	29.5	21.3	0.45	0.45	-999	Atlantic
35	Rickli et al 2009	2009	ANT XXIII/1	CTD profile	-999	69/11	-999	October-November	2005	22.5008	-20.4977	4136	2500	18.8	-999	-999	-11.77	0.3	3.024	34.972	-999	-999	-999	1.49	21.4	31.5	0.45	0.45	-999	Atlantic
35	Rickli et al 2009	2009	ANT XXIII/1	CTD profile	-999	69/11	-999	October-November	2005	22.5008	-20.4977	4136	4106	24.7	-999	-999	-11.38	0.3	2.007	34.889	-999	-999	-999	1.55	22.1	47.7	0.45	0.45	-999	Atlantic
35	Rickli et al 2009	2009	ANT XXIII/1	CTD profile	-999	69/18	-999	October-November	2005	-0.6935	-11.2675	3879	100	12	-999	-999	-12.55	0.3	15.367	35.612	-999	-999	-999	0.97	13.2	4.9	0.45	0.45	-999	Atlantic (Equator)
35	Rickli et al 2009	2009	ANT XXIII/1	CTD profile	-999	69/18	-999	October-November	2005	-0.6935	-11.2675	3879	200	13.6	-999	-999	-12.49	0.3	14.014	35.414	-999	-999	-999	1.33	18.9	7.1	0.45	0.45	-999	Atlantic (Equator)
35	Rickli et al 2009	2009	ANT XXIII/1	CTD profile	-999	69/18	-999	October-November	2005	-0.6935	-11.2675	3879	500	15.2	-999	-999	-11.52	0.3	7.309	34.64	-999	-999	-999	2.23	32.1	19.9	0.45	0.45	-999	Atlantic (Equator)
35	Rickli et al 2009	2009	ANT XXIII/1	CTD profile	-999	69/21	-999	October-November	2005	-11.8722	-2.51667	5747	40	17.2	-999	-999	-14.22	0.3	22.112	36.418	-999	-999	-999	0.16	0	0.7	0.45	0.45	-999	Atlantic (Angola Basin)
35	Rickli et al 2009	2009	ANT XXIII/1	CTD profile	-999	69/21	-999	October-November	2005	-11.8722	-2.51667	5747	100	14.4	-999	-999	-14.51	0.3	17.139	35.918	-999	-999	-999	1.28	17.8	5.1	0.45	0.45	-999	Atlantic (Angola Basin)
35	Rickli et al 2009	2009	ANT XXIII/1	CTD profile	-999	69/21	-999	October-November	2005	-11.8722	-2.51667	5747	200	16	-999	-999	-13.36	0.3	11.321	35.089	-999	-999	-999	1.97	29.2	11.2	0.45	0.45	-999	Atlantic (Angola Basin)
35	Rickli et al 2009	2009	ANT XXIII/1	CTD profile	-999	69/21	-999	October-November	2005	-11.8722	-2.51667	5747	800	17.5	-999	-999	-13.93	0.3	4.785	34.505	-999	-999	-999	2.68	37.9	32	0.45	0.45	-999	Atlantic (Angola Basin)
35	Rickli et al 2009	2009	ANT XXIII/1	CTD profile	-999	69/21	-999	October-November	2005	-11.8722	-2.51667	5747	4500	26.1	-999	-999	-12.96	0.3	1.964	34.876	-999	-999	-999	1.6	22.8	51.1	0.45	0.45	-999	Atlantic (Angola Basin)
35	Rickli et al 2009	2009	ANT XXIII/1	CTD profile	-999	69/26	-999	October-November	2005	-25.0027	8.28217	4778	770	12.8	-999	-999	-11.06	0.3	4.96	34.428	-999	-999	-999	2.43	34.3	28.7	0.45	0.45	-999	Atlantic (Cape Basin)
35	Rickli et al 2009	2009	ANT XXIII/1	CTD profile	-999	69/26	-999	October-November	2005	-25.0027	8.28217	4778	2024	16.5	-999	-999	-12.5	0.3	3.057	34.877	-999	-999	-999	1.69	24.2	35.6	0.45	0.45	-999	Atlantic (Cape Basin)
35	Rickli et al 2009	2009	ANT XXIII/1	CTD profile	-999	69/26	-999	October-November	2005	-25.0027	8.28217	4778	3500	22.3	-999	-999	-11.35	0.3	2.003	34.853	-999	-999	-999	1.72	24.7	58.6	0.45	0.45	-999	Atlantic (Cape Basin)
35	Rickli et al 2009	2009	ANT XXIII/1	CTD profile	-999	69/26	-999	October-November	2005	-25.0027	8.28217	4778	4766	38.9	-999	-999	-9.57	0.3	0.739	34.73	-999	-999	-999	2.21	30.7	106.9	0.45	0.45	-999	Atlantic (Cape Basin)
35	Rickli et al 2009	2009	ANT XXIII/3	CTD	-999	69/224	-999	January-February	2006	-56.9352	-62.3605	4040	1250	15.3	-999	-999	-8.57	0.3	2.159	34.643	-999	-999	-999	2.45	33.3	83.8	NF	NF	-999	Drake Passage	Cruise date found here: http://expedition.awi.de/expedition/ANT-XXIII/3
35	Rickli et al 2009	2009	ANT XXIII/3	CTD	-999	69/140	-999	January-February	2006	-56.4127	-63.3017	4010	3600	26.1	-999	-999	-7.94	0.3	0.653	34.711	-999	-999	-999	1.78	31.9	118.4	NF	NF	-999	Drake Passage
36	Rickli et al 2010	2010	ANT XXIII/1	UW	sw 1	-999	22	10	2005	44.565	-7.77	-999	5	10.5	-999	-999	-10.9	0.3	-999	-999	-999	-999	-999	-999	-999	-999	0.45	0.45	-999	Eastern Atlantic
36	Rickli et al 2010	2010	ANT XXIII/1	UW	sw 2	-999	22	10	2005	44	-9.01	-999	5	11.9	-999	-999	-11.3	0.3	-999	-999	-999	-999	-999	-999	-999	-999	0.45	0.45	-999	Eastern Atlantic
36	Rickli et al 2010	2010	ANT XXIII/1	Snorkel	snorkel 1	-999	25	10	2005	40.265	-10.345	-999	11	13.3	-999	-999	-10.8	0.3	19.25	36.1	-999	-999	-999	-999	-999	-999	0.45	0.45	-999	Eastern Atlantic
36	Rickli et al 2010	2010	ANT XXIII/1	Snorkel	snorkel 4	-999	27	10	2005	34.165	-14.135	-999	11	13.3	-999	-999	-10.5	0.3	22	36.65	-999	-999	-999	-999	-999	-999	0.45	0.45	-999	Eastern Atlantic
36	Rickli et al 2010	2010	ANT XXIII/1	Snorkel	snorkel 5	-999	27	10	2005	32.35	-15.24	-999	11	-999	-999	-999	-8.5	0.3	22.9	36.83	-999	-999	-999	-999	-999	-999	0.45	-999	-999	Eastern Atlantic
36	Rickli et al 2010	2010	ANT XXIII/1	Snorkel	snorkel 6	-999	28	10	2005	30.27	-16.49	-999	11	25.6	-999	-999	-8.4	0.3	23.01	36.85	-999	-999	-999	-999	-999	-999	0.45	0.45	-999	Eastern Atlantic
36	Rickli et al 2010	2010	ANT XXIII/1	Fish	fish 6	-999	29	10	2005	26.085	-17.235	-999	5	-999	-999	-999	-8.9	0.3	24.39	36.96	-999	-999	-999	-999	-999	-999	0.45	-999	-999	Eastern Atlantic
36	Rickli et al 2010	2010	ANT XXIII/1	Fish	fish 8	-999	29	10	2005	24.475	-19.015	-999	5	23.9	-999	-999	-8.4	0.3	24.68	36.95	-999	-999	-999	-999	-999	-999	0.45	0.45	-999	Eastern Atlantic
36	Rickli et al 2010	2010	ANT XXIII/1	Fish	fish 9	-999	30	10	2005	22.765	-20.305	-999	5	18.7	-999	-999	-11.4	0.3	24.64	36.66	-999	-999	-999	-999	-999	-999	0.45	0.45	-999	Eastern Atlantic
36	Rickli et al 2010	2010	ANT XXIII/1	Fish	fish 12	-999	31	10	2005	19.03	-20.91	-999	5	24.7	-999	-999	-12.6	0.3	25.95	36.52	-999	-999	-999	-999	-999	-999	0.45	0.45	-999	Eastern Atlantic
36	Rickli et al 2010	2010	ANT XXIII/1	Fish	fish 14	-999	31	10	2005	17.355	-20.945	-999	5	28.8	-999	-999	-12.1	0.3	26.98	36.5	-999	-999	-999	-999	-999	-999	0.45	0.45	-999	Eastern Atlantic
36	Rickli et al 2010	2010	ANT XXIII/1	Fish	fish 16	-999	1	11	2005	14.525	-20.95	-999	5	34.5	-999	-999	-12.1	0.3	28.37	35.71	-999	-999	-999	-999	-999	-999	0.45	0.45	-999	Eastern Atlantic
36	Rickli et al 2010	2010	ANT XXIII/1	Fish	fish 18	-999	1	11	2005	12.475	-20.52	-999	5	33.7	-999	-999	-11.5	0.3	28.85	35.71	-999	-999	-999	-999	-999	-999	0.45	0.45	-999	Eastern Atlantic
36	Rickli et al 2010	2010	ANT XXIII/1	Fish	fish 20	-999	2	11	2005	10.485	-20.11	-999	5	30.8	-999	-999	-11.5	0.3	29.75	35.62	-999	-999	-999	-999	-999	-999	0.45	0.45	-999	Eastern Atlantic
36	Rickli et al 2010	2010	ANT XXIII/1	Fish	fish 23	-999	3	11	2005	7.52	-17.915	-999	5	29.4	-999	-999	-11.2	0.3	29.14	34.67	-999	-999	-999	-999	-999	-999	0.45	0.45	-999	Eastern Atlantic
36	Rickli et al 2010	2010	ANT XXIII/1	Fish	fish 27	-999	4	11	2005	4.22	-15.155	-999	5	29.7	-999	-999	-11.5	0.3	28.45	34.35	-999	-999	-999	-999	-999	-999	0.45	0.45	-999	Eastern Atlantic
36	Rickli et al 2010	2010	ANT XXIII/1	Fish	fish 30	-999	5	11	2005	0.63	-12.295	-999	5	18.9	-999	-999	-12.5	0.3	26.68	36.06	-999	-999	-999	-999	-999	-999	0.45	0.45	-999	Eastern Atlantic
36	Rickli et al 2010	2010	ANT XXIII/1	UW	sw 4	-999	5	11	2005	-0.69	-11.27	-999	5	19.2	-999	-999	-11.9	0.3	26.64	35.99	-999	-999	-999	-999	-999	-999	0.45	0.45	-999	Eastern Atlantic
36	Rickli et al 2010	2010	ANT XXIII/1	Fish	fish 33	-999	6	11	2005	-3.25	-9.275	-999	5	14.9	-999	-999	-12.3	0.3	25.81	36.31	-999	-999	-999	-999	-999	-999	0.45	0.45	-999	Eastern Atlantic
36	Rickli et al 2010	2010	ANT XXIII/1	Fish	fish 34	-999	7	11	2005	-4.87	-8.015	-999	5	13.1	-999	-999	-13.8	0.3	24.52	36.05	-999	-999	-999	-999	-999	-999	0.45	0.45	-999	Eastern Atlantic
36	Rickli et al 2010	2010	ANT XXIII/1	Fish	fish 38	-999	9	11	2005	-11.54	-2.775	-999	5	17.8	-999	-999	-14.6	0.3	23.42	36.03	-999	-999	-999	-999	-999	-999	0.45	0.45	-999	Eastern Atlantic
36	Rickli et al 2010	2010	ANT XXIII/1	Fish	fish 44	-999	11	11	2005	-17.315	1.86	-999	5	11.3	-999	-999	-16.5	0.3	19.16	35.94	-999	-999	-999	-999	-999	-999	0.45	0.45	-999	Eastern Atlantic
36	Rickli et al 2010	2010	ANT XXIII/1	Fish	fish 47	-999	12	11	2005	-20.635	4.605	-999	5	10.3	-999	-999	-15.4	0.3	18.96	35.78	-999	-999	-999	-999	-999	-999	0.45	0.45	-999	Eastern Atlantic
36	Rickli et al 2010	2010	ANT XXIII/1	Fish	fish 50	-999	13	11	2005	-24.04	7.46	-999	5	10.9	-999	-999	-14.4	0.3	18.04	35.41	-999	-999	-999	-999	-999	-999	0.45	0.45	-999	Eastern Atlantic
36	Rickli et al 2010	2010	ANT XXIII/1	CTD profile	-999	69/14	2	11	2005	10.62	-20.12	-999	40	30.5	-999	-999	-11.9	0.3	28.48	35.59	-999	-999	-999	-999	-999	-999	0.45	0.45	-999	Eastern Atlantic
36	Rickli et al 2010	2010	ANT XXIII/1	CTD profile	-999	69/14	2	11	2005	10.62	-20.12	-999	100	17.1	-999	-999	-12.9	0.3	15.84	35.59	-999	-999	-999	-999	-999	-999	0.45	0.45	-999	Eastern Atlantic
36	Rickli et al 2010	2010	ANT XXIII/1	CTD profile	-999	69/14	2	11	2005	10.62	-20.12	-999	200	18.1	-999	-999	-12.4	0.3	13.11	35.32	-999	-999	-999	-999	-999	-999	0.45	0.45	-999	Eastern Atlantic
37	Copard et al 2011	2011	-999	CTD profile	-999	OVIDE st 15	-999	6	2008	40.33	-12.22	-999	97	-999	-999	-999	-11.3	0.3	14	35.95	26.92	-999	-999	-999	-999	-999	NF	-999	-999	North East Atlantic (off the Iberian Peninsula)
37	Copard et al 2011	2011	-999	CTD profile	-999	OVIDE st 15	-999	6	2008	40.33	-12.22	-999	296	-999	-999	-999	-11.8	0.3	12.06	35.68	27.11	-999	-999	-999	-999	-999	NF	-999	-999	North East Atlantic (off the Iberian Peninsula)
37	Copard et al 2011	2011	-999	CTD profile	-999	OVIDE st 15	-999	6	2008	40.33	-12.22	-999	396	-999	-999	-999	-12	0.3	11.5	35.61	27.16	-999	-999	-999	-999	-999	NF	-999	-999	North East Atlantic (off the Iberian Peninsula)
37	Copard et al 2011	2011	-999	CTD profile	-999	OVIDE st 15	-999	6	2008	40.33	-12.22	-999	496	-999	-999	-999	-12	0.3	11.33	35.64	27.21	-999	-999	-999	-999	-999	NF	-999	-999	North East Atlantic (off the Iberian Peninsula)
37	Copard et al 2011	2011	-999	CTD profile	-999	OVIDE st 15	-999	6	2008	40.33	-12.22	-999	751	-999	-999	-999	-11.4	0.3	10.71	35.78	27.44	-999	-999	-999	-999	-999	NF	-999	-999	North East Atlantic (off the Iberian Peninsula)
37	Copard et al 2011	2011	-999	CTD profile	-999	OVIDE st 15	-999	6	2008	40.33	-12.22	-999	904	-999	-999	-999	-11.1	0.3	10.37	35.88	27.58	-999	-999	-999	-999	-999	NF	-999	-999	North East Atlantic (off the Iberian Peninsula)
37	Copard et al 2011	2011	-999	CTD profile	-999	OVIDE st 15	-999	6	2008	40.33	-12.22	-999	1200	-999	-999	-999	-10.9	0.3	10.29	36.08	27.74	-999	-999	-999	-999	-999	NF	-999	-999	North East Atlantic (off the Iberian Peninsula)
37	Copard et al 2011	2011	-999	CTD profile	-999	OVIDE st 15	-999	6	2008	40.33	-12.22	-999	1504	-999	-999	-999	-11.7	0.3	7.15	35.53	27.82	-999	-999	-999	-999	-999	NF	-999	-999	North East Atlantic (off the Iberian Peninsula)
37	Copard et al 2011	2011	-999	CTD profile	-999	OVIDE st 15	-999	6	2008	40.33	-12.22	-999	2010	-999	-999	-999	-13	0.3	3.98	35.04	27.82	-999	-999	-999	-999	-999	NF	-999	-999	North East Atlantic (off the Iberian Peninsula)
37	Copard et al 2011	2011	-999	CTD profile	-999	OVIDE st 15	-999	6	2008	40.33	-12.22	-999	2988	-999	-999	-999	-12.2	0.3	2.82	34.95	27.86	-999	-999	-999	-999	-999	NF	-999	-999	North East Atlantic (off the Iberian Peninsula)
37	Copard et al 2011	2011	-999	CTD	-999	CAROLS 34	-999	11	2008	44.29	-3.78	-999	302	-999	-999	-999	-11.7	0.3	11.75	35.63	27.07	-999	-999	-999	-999	-999	NF	-999	-999	North East Atlantic (Bay of Biscay)
37	Copard et al 2011	2011	-999	CTD	-999	CAROLS 34	-999	11	2008	44.29	-3.78	-999	402	-999	-999	-999	-11.6	0.3	11.49	35.6	27.13	-999	-999	-999	-999	-999	NF	-999	-999	North East Atlantic (Bay of Biscay)
37	Copard et al 2011	2011	-999	CTD profile	-999	CAROLS 38	-999	11	2008	44.735	-3.9	-999	198	-999	-999	-999	-11	0.3	12.18	35.66	27.06	-999	-999	-999	-999	-999	NF	-999	-999	North East Atlantic (Bay of Biscay)
37	Copard et al 2011	2011	-999	CTD profile	-999	CAROLS 38	-999	11	2008	44.735	-3.9	-999	547	-999	-999	-999	-11.5	0.3	11.08	35.61	27.17	-999	-999	-999	-999	-999	NF	-999	-999	North East Atlantic (Bay of Biscay)
37	Copard et al 2011	2011	-999	CTD profile	-999	CAROLS 38	-999	11	2008	44.735	-3.9	-999	799	-999	-999	-999	-11.2	0.3	10.44	35.72	27.25	-999	-999	-999	-999	-999	NF	-999	-999	North East Atlantic (Bay of Biscay)
37	Copard et al 2011	2011	-999	CTD profile	-999	CAROLS 38	-999	11	2008	44.735	-3.9	-999	1110	-999	-999	-999	-11.5	0.3	9.36	35.77	27.45	-999	-999	-999	-999	-999	NF	-999	-999	North East Atlantic (Bay of Biscay)
37	Copard et al 2011	2011	-999	CTD profile	-999	CAROLS 38	-999	11	2008	44.735	-3.9	-999	1500	-999	-999	-999	-12.2	0.3	6.27	35.33	27.69	-999	-999	-999	-999	-999	NF	-999	-999	North East Atlantic (Bay of Biscay)
37	Copard et al 2011	2011	-999	CTD profile	-999	CAROLS 38	-999	11	2008	44.735	-3.9	-999	1825	-999	-999	-999	-12.7	0.3	4.61	35.11	28	-999	-999	-999	-999	-999	NF	-999	-999	North East Atlantic (Bay of Biscay)
37	Copard et al 2011	2011	-999	CTD	-999	CAROLS 39	-999	11	2008	45.335	-3.445	-999	2135	-999	-999	-999	-11.8	0.3	3.66	35.02	27.83	-999	-999	-999	-999	-999	NF	-999	-999	North East Atlantic (Bay of Biscay)
37	Copard et al 2011	2011	-999	CTD	-999	CAROLS 39	-999	11	2008	45.335	-3.445	-999	2635	-999	-999	-999	-11.4	0.3	2.97	34.96	27.85	-999	-999	-999	-999	-999	NF	-999	-999	North East Atlantic (Bay of Biscay)
37	Copard et al 2011	2011	-999	CTD	-999	CAROLS 40	-999	11	2008	45.35	-3.375	-999	140	-999	-999	-999	-10.7	0.3	12.18	35.65	27.02	-999	-999	-999	-999	-999	NF	-999	-999	North East Atlantic (Bay of Biscay)
38	Tazoe et al 2011	2011	-999	UW	-999	SO-8	-999	November to March	2001-2002	-49	124.88	-999	5	12.6	-999	-999	-9.9	0.2	-999	-999	-999	-999	-999	-999	-999	-999	MnO2 adsorption	0.2	-999	Pacific
38	Tazoe et al 2011	2011	-999	UW	-999	SO-1	-999	November to March	2001-2002	0	-999	-999	5	3.94	-999	-999	-2.7	0.2	-999	-999	-999	-999	-999	-999	-999	-999	MnO2 adsorption	0.2	-999	Pacific
38	Tazoe et al 2011	2011	-999	UW	-999	EQ-1	-999	November to March	2001-2002	1.93	152.68	-999	5	5.16	-999	-999	0.2	0.2	-999	-999	-999	-999	-999	-999	-999	-999	MnO2 adsorption	0.2	-999	Pacific
38	Tazoe et al 2011	2011	-999	UW	-999	HY-6	-999	June-August	2003	-0.066	-999	-999	5	6.38	-999	-999	-1.6	0.1	-999	-999	-999	-999	-999	-999	-999	-999	MnO2 adsorption	0.2	-999	Pacific
38	Tazoe et al 2011	2011	-999	UW	-999	TKB-1	-999	August	2001	35.03	139.75	-999	5	16.95	-999	-999	-3	0.2	-999	-999	-999	-999	-999	-999	-999	-999	MnO2 adsorption	0.2	-999	Pacific
38	Tazoe et al 2011	2011	-999	UW	-999	SO-25	-999	November to March	2001-2002	7.066	150.88	-999	5	4.66	-999	-999	-1.4	0.5	-999	-999	-999	-999	-999	-999	-999	-999	MnO2 adsorption	0.2	-999	Pacific
38	Tazoe et al 2011	2011	-999	UW	-999	S-1	-999	November-December	2002	7.0167	129.98	-999	5	5.58	-999	-999	-2	0.2	-999	-999	-999	-999	-999	-999	-999	-999	MnO2 adsorption	0.2	-999	Pacific
38	Tazoe et al 2011	2011	-999	UW	-999	S-5	-999	November-December	2002	7.57	120.32	-999	5	-999	-999	-999	-2.8	0.1	-999	-999	-999	-999	-999	-999	-999	-999	MnO2 adsorption	-999	-999	Pacific
38	Tazoe et al 2011	2011	-999	UW	-999	S-7-8	-999	November-December	2002	7.83	118.57	-999	5	16.6	-999	-999	-1.8	0.2	-999	-999	-999	-999	-999	-999	-999	-999	MnO2 adsorption	0.2	-999	Pacific
38	Tazoe et al 2011	2011	-999	UW	-999	S-16	-999	November-December	2002	12.73	120.65	-999	5	13.9	-999	-999	-4.8	0.2	-999	-999	-999	-999	-999	-999	-999	-999	MnO2 adsorption	0.2	-999	Pacific
38	Tazoe et al 2011	2011	-999	UW	-999	S-s16	-999	November-December	2002	14.43	118.18	-999	5	13.9	-999	-999	-9.1	0.1	-999	-999	-999	-999	-999	-999	-999	-999	MnO2 adsorption	0.2	-999	Pacific
38	Tazoe et al 2011	2011	-999	UW	-999	O4	-999	September-October	2002	32.22	127.016	-999	5	47.1	-999	-999	-6.7	0.1	-999	-999	-999	-999	-999	-999	-999	-999	MnO2 adsorption	0.2	-999	Pacific
38	Tazoe et al 2011	2011	-999	UW	-999	O9	-999	September-October	2002	24.016	127	-999	5	6.36	-999	-999	-2.2	0.2	-999	-999	-999	-999	-999	-999	-999	-999	MnO2 adsorption	0.2	-999	Pacific
38	Tazoe et al 2011	2011	-999	UW	-999	HY-s3	-999	June-August	2003	19.73	-999	-999	5	5.59	-999	-999	-2.2	0.2	-999	-999	-999	-999	-999	-999	-999	-999	MnO2 adsorption	0.2	-999	Pacific
38	Tazoe et al 2011	2011	-999	UW	-999	HY-2	-999	June-August	2003	16.52	-999	-999	5	4.46	-999	-999	-2.3	0.2	-999	-999	-999	-999	-999	-999	-999	-999	MnO2 adsorption	0.2	-999	Pacific
39	Carter et al 2012	2012	JR179	CTD profile	-999	8	-999	February-March	2008	-68.2833	-76.1333	3261	10	13.68	0.512253	-999	-7.37	0.19	0.97	33.52	26.8567	-999	-999	-999	-999	-999	0.2	0.2	-999	Pacific Ocean Sector Southern Ocean	Cruise date found here: https://www.bodc.ac.uk/data/information_and_inventories/cruise_inventory/report/8277/
39	Carter et al 2012	2012	JR179	CTD profile	-999	8	-999	February-March	2008	-68.2833	-76.1333	3261	79	13.54	0.512242	-999	-7.58	0.2	-0.89	34.16	27.4689	-999	-999	-999	-999	-999	0.2	0.2	-999	Pacific Ocean Sector Southern Ocean
39	Carter et al 2012	2012	JR179	CTD profile	-999	8	-999	February-March	2008	-68.2833	-76.1333	3261	505	13.77	0.51219	-999	-8.64	0.29	1.82	34.72	27.7584	-999	-999	-999	-999	-999	0.2	0.2	-999	Pacific Ocean Sector Southern Ocean
39	Carter et al 2012	2012	JR179	CTD profile	-999	8	-999	February-March	2008	-68.2833	-76.1333	3261	1003	18.06	0.512187	-999	-8.72	0.18	1.32	34.73	27.8093	-999	-999	-999	-999	-999	0.2	0.2	-999	Pacific Ocean Sector Southern Ocean
39	Carter et al 2012	2012	JR179	CTD profile	-999	8	-999	February-March	2008	-68.2833	-76.1333	3261	2005	22.42	0.51222	-999	-8.07	0.18	0.63	34.71	27.8355	-999	-999	-999	-999	-999	0.2	0.2	-999	Pacific Ocean Sector Southern Ocean
39	Carter et al 2012	2012	JR179	CTD profile	-999	8	-999	February-March	2008	-68.2833	-76.1333	3261	2505	26.17	0.512245	-999	-7.6	0.14	0.36	34.7	27.8473	-999	-999	-999	-999	-999	0.2	0.2	-999	Pacific Ocean Sector Southern Ocean
39	Carter et al 2012	2012	JR179	CTD profile	-999	8	-999	February-March	2008	-68.2833	-76.1333	3261	3145	26.81	0.512259	-999	-7.32	0.16	0.24	34.7	27.8532	-999	-999	-999	-999	-999	0.2	0.2	-999	Pacific Ocean Sector Southern Ocean
39	Carter et al 2012	2012	JR179	CTD profile	-999	8	-999	February-March	2008	-68.2833	-76.1333	3261	3245	24.17	0.512247	-999	-7.54	0.18	0.24	34.7	27.8532	-999	-999	-999	-999	-999	0.2	0.2	-999	Pacific Ocean Sector Southern Ocean
39	Carter et al 2012	2012	JR179	CTD profile	-999	10	-999	February-March	2008	-70.1333	-91.0833	3542	10	13.16	0.512216	-999	-8.1	0.17	-0.15	33.21	26.6714	-999	-999	-999	-999	-999	0.2	0.2	-999	Pacific Ocean Sector Southern Ocean
39	Carter et al 2012	2012	JR179	CTD profile	-999	10	-999	February-March	2008	-70.1333	-91.0833	3542	1003	17.64	0.512188	-999	-8.7	0.24	1.42	34.73	27.7993	-999	-999	-999	-999	-999	0.2	0.2	-999	Pacific Ocean Sector Southern Ocean
39	Carter et al 2012	2012	JR179	CTD profile	-999	10	-999	February-March	2008	-70.1333	-91.0833	3542	2506	24.7	0.512217	-999	-8.15	0.15	0.47	34.71	27.8429	-999	-999	-999	-999	-999	0.2	0.2	-999	Pacific Ocean Sector Southern Ocean
39	Carter et al 2012	2012	JR179	CTD profile	-999	10	-999	February-March	2008	-70.1333	-91.0833	3542	3528	26.97	0.512253	-999	-7.43	0.14	0.19	34.7	27.8562	-999	-999	-999	-999	-999	0.2	0.2	-999	Pacific Ocean Sector Southern Ocean
39	Carter et al 2012	2012	JR179	CTD profile	-999	11	-999	February-March	2008	-74.35	-104.717	1401	32	21.5	0.512261	-999	-7.25	0.22	-1.36	33.56	26.9989	-999	-999	-999	-999	-999	0.2	0.2	-999	Pacific Ocean Sector Southern Ocean
39	Carter et al 2012	2012	JR179	CTD profile	-999	11	-999	February-March	2008	-74.35	-104.717	1401	602	21.02	0.512233	-999	-7.8	0.18	1.12	34.64	27.7482	-999	-999	-999	-999	-999	0.2	0.2	-999	Pacific Ocean Sector Southern Ocean
39	Carter et al 2012	2012	JR179	CTD profile	-999	11	-999	February-March	2008	-74.35	-104.717	1401	1301	20.74	0.512222	-999	-8.04	0.2	1.19	34.72	27.8038	-999	-999	-999	-999	-999	0.2	0.2	-999	Pacific Ocean Sector Southern Ocean
39	Carter et al 2012	2012	JR179	CTD profile	-999	21	-999	February-March	2008	-74.35	-104.717	4218	18	13.79	0.512208	-999	-8.28	0.12	-0.45	33.35	26.793	-999	-999	-999	-999	-999	0.2	0.2	-999	Pacific Ocean Sector Southern Ocean
39	Carter et al 2012	2012	JR179	CTD profile	-999	21	-999	February-March	2008	-74.35	-104.717	4218	508	15.13	0.512188	-999	-8.68	0.19	1.86	34.71	27.7468	-999	-999	-999	-999	-999	0.2	0.2	-999	Pacific Ocean Sector Southern Ocean
39	Carter et al 2012	2012	JR179	CTD profile	-999	21	-999	February-March	2008	-74.35	-104.717	4218	1006	17.78	0.512192	-999	-8.61	0.14	1.45	34.73	27.7986	-999	-999	-999	-999	-999	0.2	0.2	-999	Pacific Ocean Sector Southern Ocean
39	Carter et al 2012	2012	JR179	CTD profile	-999	21	-999	February-March	2008	-74.35	-104.717	4218	1509	21.65	0.5122	-999	-8.47	0.15	1.07	34.72	27.8187	-999	-999	-999	-999	-999	0.2	0.2	-999	Pacific Ocean Sector Southern Ocean
39	Carter et al 2012	2012	JR179	CTD profile	-999	21	-999	February-March	2008	-74.35	-104.717	4218	2008	22.99	0.51221	-999	-8.27	0.28	0.76	34.71	27.8307	-999	-999	-999	-999	-999	0.2	0.2	-999	Pacific Ocean Sector Southern Ocean
39	Carter et al 2012	2012	JR179	CTD profile	-999	21	-999	February-March	2008	-74.35	-104.717	4218	2509	23.62	0.512216	-999	-8.15	0.14	0.51	34.71	27.8412	-999	-999	-999	-999	-999	0.2	0.2	-999	Pacific Ocean Sector Southern Ocean
39	Carter et al 2012	2012	JR179	CTD profile	-999	21	-999	February-March	2008	-74.35	-104.717	4218	3009	26.26	0.512231	-999	-7.87	0.14	0.29	34.7	27.8514	-999	-999	-999	-999	-999	0.2	0.2	-999	Pacific Ocean Sector Southern Ocean
39	Carter et al 2012	2012	JR179	CTD profile	-999	21	-999	February-March	2008	-74.35	-104.717	4218	3510	29.39	0.512242	-999	-7.67	0.16	0.17	34.7	27.8574	-999	-999	-999	-999	-999	0.2	0.2	-999	Pacific Ocean Sector Southern Ocean
39	Carter et al 2012	2012	JR179	CTD profile	-999	21	-999	February-March	2008	-74.35	-104.717	4218	4107	27.26	0.512243	-999	-7.64	0.18	0.04	34.7	27.8627	-999	-999	-999	-999	-999	0.2	0.2	-999	Pacific Ocean Sector Southern Ocean
39	Carter et al 2012	2012	JR179	CTD profile	-999	21	-999	February-March	2008	-74.35	-104.717	4218	4208	15.48	0.512235	-999	-7.74	0.25	0.03	34.7	27.8627	-999	-999	-999	-999	-999	0.2	0.2	-999	Pacific Ocean Sector Southern Ocean
39	Carter et al 2012	2012	JR179	CTD profile	-999	22	-999	February-March	2008	-60.5333	-108.3	5190	16	9.66	0.512235	-999	-7.66	0.29	3.76	33.91	26.9399	-999	-999	-999	-999	-999	0.2	0.2	-999	Pacific Ocean Sector Southern Ocean
39	Carter et al 2012	2012	JR179	CTD profile	-999	22	-999	February-March	2008	-60.5333	-108.3	5190	503	12.16	0.512233	-999	-7.76	0.24	2.44	34.33	27.3987	-999	-999	-999	-999	-999	0.2	0.2	-999	Pacific Ocean Sector Southern Ocean
39	Carter et al 2012	2012	JR179	CTD profile	-999	22	-999	February-March	2008	-60.5333	-108.3	5190	1003	14.1	0.512218	-999	-8.07	0.2	2.24	34.61	27.6377	-999	-999	-999	-999	-999	0.2	0.2	-999	Pacific Ocean Sector Southern Ocean
39	Carter et al 2012	2012	JR179	CTD profile	-999	22	-999	February-March	2008	-60.5333	-108.3	5190	1504	15.75	0.512181	-999	-8.82	0.21	1.91	34.71	27.7495	-999	-999	-999	-999	-999	0.2	0.2	-999	Pacific Ocean Sector Southern Ocean
39	Carter et al 2012	2012	JR179	CTD profile	-999	22	-999	February-March	2008	-60.5333	-108.3	5190	2003	21.23	0.512202	-999	-8.44	0.16	1.48	34.73	27.7952	-999	-999	-999	-999	-999	0.2	0.2	-999	Pacific Ocean Sector Southern Ocean
39	Carter et al 2012	2012	JR179	CTD profile	-999	22	-999	February-March	2008	-60.5333	-108.3	5190	2503	22.96	0.512201	-999	-8.45	0.27	1.1	34.72	27.8162	-999	-999	-999	-999	-999	0.2	0.2	-999	Pacific Ocean Sector Southern Ocean
39	Carter et al 2012	2012	JR179	CTD profile	-999	22	-999	February-March	2008	-60.5333	-108.3	5190	3004	22.9	0.512206	-999	-8.35	0.15	0.8	34.71	27.8296	-999	-999	-999	-999	-999	0.2	0.2	-999	Pacific Ocean Sector Southern Ocean
39	Carter et al 2012	2012	JR179	CTD profile	-999	22	-999	February-March	2008	-60.5333	-108.3	5190	3504	24.22	0.512216	-999	-8.16	0.13	0.53	34.71	27.8396	-999	-999	-999	-999	-999	0.2	0.2	-999	Pacific Ocean Sector Southern Ocean
39	Carter et al 2012	2012	JR179	CTD profile	-999	22	-999	February-March	2008	-60.5333	-108.3	5190	4006	24.6	0.512233	-999	-7.83	0.17	0.27	34.7	27.8516	-999	-999	-999	-999	-999	0.2	0.2	-999	Pacific Ocean Sector Southern Ocean
39	Carter et al 2012	2012	JR179	CTD profile	-999	22	-999	February-March	2008	-60.5333	-108.3	5190	4507	26.32	0.512246	-999	-7.58	0.17	0.1	34.7	27.8588	-999	-999	-999	-999	-999	0.2	0.2	-999	Pacific Ocean Sector Southern Ocean
39	Carter et al 2012	2012	JR179	CTD profile	-999	22	-999	February-March	2008	-60.5333	-108.3	5190	5082	27.87	0.512258	-999	-7.33	0.14	0.04	34.7	27.8617	-999	-999	-999	-999	-999	0.2	0.2	-999	Pacific Ocean Sector Southern Ocean
39	Carter et al 2012	2012	JR179	CTD profile	-999	22	-999	February-March	2008	-60.5333	-108.3	5190	5182	22.73	0.512195	-999	-8.57	0.17	0.04	34.7	27.8615	-999	-999	-999	-999	-999	0.2	0.2	-999	Pacific Ocean Sector Southern Ocean
39	Carter et al 2012	2012	JR179	CTD profile	-999	24	-999	February-March	2008	-67.7667	-83.25	4020	15	14.42	0.51227	-999	-7.03	0.17	0.39	33.58	26.9367	-999	-999	-999	-999	-999	0.2	0.2	-999	Pacific Ocean Sector Southern Ocean
39	Carter et al 2012	2012	JR179	CTD profile	-999	24	-999	February-March	2008	-67.7667	-83.25	4020	504	15.43	0.512192	-999	-8.59	0.18	1.94	34.69	27.7264	-999	-999	-999	-999	-999	0.2	0.2	-999	Pacific Ocean Sector Southern Ocean
39	Carter et al 2012	2012	JR179	CTD profile	-999	24	-999	February-March	2008	-67.7667	-83.25	4020	1005	18.74	0.512192	-999	-8.62	0.19	1.56	34.73	27.7896	-999	-999	-999	-999	-999	0.2	0.2	-999	Pacific Ocean Sector Southern Ocean
39	Carter et al 2012	2012	JR179	CTD profile	-999	24	-999	February-March	2008	-67.7667	-83.25	4020	1505	22.62	0.512218	-999	-8.11	0.13	1.17	34.73	27.8139	-999	-999	-999	-999	-999	0.2	0.2	-999	Pacific Ocean Sector Southern Ocean
39	Carter et al 2012	2012	JR179	CTD profile	-999	24	-999	February-March	2008	-67.7667	-83.25	4020	2004	20.66	0.512208	-999	-8.31	0.19	0.86	34.72	27.8268	-999	-999	-999	-999	-999	0.2	0.2	-999	Pacific Ocean Sector Southern Ocean
39	Carter et al 2012	2012	JR179	CTD profile	-999	24	-999	February-March	2008	-67.7667	-83.25	4020	2505	20.86	0.512224	-999	-8.1	0.23	0.59	34.71	27.8374	-999	-999	-999	-999	-999	0.2	0.2	-999	Pacific Ocean Sector Southern Ocean
39	Carter et al 2012	2012	JR179	CTD profile	-999	24	-999	February-March	2008	-67.7667	-83.25	4020	3005	23.99	0.512229	-999	-7.89	0.19	0.34	34.7	27.8492	-999	-999	-999	-999	-999	0.2	0.2	-999	Pacific Ocean Sector Southern Ocean
39	Carter et al 2012	2012	JR179	CTD profile	-999	24	-999	February-March	2008	-67.7667	-83.25	4020	3508	26.28	0.512256	-999	-7.38	0.15	0.18	34.7	27.8568	-999	-999	-999	-999	-999	0.2	0.2	-999	Pacific Ocean Sector Southern Ocean
39	Carter et al 2012	2012	JR179	CTD profile	-999	24	-999	February-March	2008	-67.7667	-83.25	4020	3914	28.54	0.512266	-999	-7.19	0.17	0.09	34.7	27.8607	-999	-999	-999	-999	-999	0.2	0.2	-999	Pacific Ocean Sector Southern Ocean
39	Carter et al 2012	2012	JR179	CTD profile	-999	24	-999	February-March	2008	-67.7667	-83.25	4020	4012	30.07	0.512272	-999	-7.07	0.12	0.08	34.7	27.861	-999	-999	-999	-999	-999	0.2	0.2	-999	Pacific Ocean Sector Southern Ocean
39	Carter et al 2012	2012	JR141	Surface CTD	-999	ASE1	-999	January-February	2006	-71.6	-113.3	619	100	31.52	0.512367	-999	-5.06	0.14	-1.84	33.98	-999	-999	-999	-999	-999	-999	0.2	0.2	-999	Pacific Ocean Sector Southern Ocean	Cruise date found here: https://www.bodc.ac.uk/data/information_and_inventories/cruise_inventory/report/9421/
39	Carter et al 2012	2012	JR141	CTD	-999	ASE1	-999	January-February	2006	-71.6	-113.3	619	450	21.97	0.512221	-999	-7.93	0.18	1.22	34.71	-999	-999	-999	-999	-999	-999	0.2	0.2	-999	Pacific Ocean Sector Southern Ocean
39	Carter et al 2012	2012	JR141	CTD	-999	ASE2	-999	January-February	2006	-73.3833	-115.15	993	180	27.83	0.512343	-999	-5.54	0.86	-1.44	34.04	-999	-999	-999	-999	-999	-999	0.2	0.2	-999	Pacific Ocean Sector Southern Ocean
39	Carter et al 2012	2012	JR141	CTD	-999	ASE2	-999	January-February	2006	-73.3833	-115.15	994	900	26.54	0.512274	-999	-6.91	0.14	0.47	34.57	-999	-999	-999	-999	-999	-999	0.2	0.2	-999	Pacific Ocean Sector Southern Ocean
39	Carter et al 2012	2012	JR141	Surface CTD	-999	ASE7	-999	January-February	2006	-73.9833	-116.083	1019	5	30.51	0.512339	-999	-5.62	0.15	-0.56	33.63	-999	-999	-999	-999	-999	-999	0.2	0.2	-999	Pacific Ocean Sector Southern Ocean
39	Carter et al 2012	2012	JR141	CTD	-999	ASE8	-999	January-February	2006	-74.0333	-115.933	1226	1003	28.36	0.512355	-999	-5.27	0.17	0.26	34.54	-999	-999	-999	-999	-999	-999	0.2	0.2	-999	Pacific Ocean Sector Southern Ocean
39	Carter et al 2012	2012	JR141	CTD	-999	ASE15	-999	January-February	2006	-74.2333	-112.533	1200	1190	38.56	0.512363	-999	-4.53	0.23	0.37	34.55	-999	-999	-999	-999	-999	-999	0.2	0.2	-999	Pacific Ocean Sector Southern Ocean
39	Carter et al 2012	2012	JR141	CTD	-999	ASE23	-999	January-February	2006	-71.6333	-113.55	611	430	24.82	0.51226	-999	-7.37	0.13	1.18	34.71	-999	-999	-999	-999	-999	-999	0.2	0.2	-999	Pacific Ocean Sector Southern Ocean
39	Carter et al 2012	2012	JR141	CTD	-999	BSS029	-999	January-February	2006	-70.6167	-86.25	691	350	25.35	0.512235	-999	-7.72	0.16	1.44	34.7	-999	-999	-999	-999	-999	-999	0.2	0.2	-999	Pacific Ocean Sector Southern Ocean
39	Carter et al 2012	2012	JR141	CTD	-999	BSS029	-999	January-February	2006	-70.6167	-86.25	691	600	25.84	0.512217	-999	-8.21	0.24	1.2	34.73	-999	-999	-999	-999	-999	-999	0.2	0.2	-999	Pacific Ocean Sector Southern Ocean
40	Singh et al 2012	2012	SS259	CTD profile	-999	806	-999	11	2008	5.813	86.997	3890	5	22.1	-999	-999	-8	1.2	29.252	33.351	-999	-999	-999	-999	-999	-999	0.45	0.45	-999	Bay of Bengal
40	Singh et al 2012	2012	SS259	CTD profile	-999	806	-999	11	2008	5.813	86.997	3890	60	18.6	-999	-999	-8.7	0.7	27.523	35.034	-999	-999	-999	-999	-999	-999	0.45	0.45	-999	Bay of Bengal
40	Singh et al 2012	2012	SS259	CTD profile	-999	806	-999	11	2008	5.813	86.997	3890	200	18.1	-999	-999	-11.3	0.5	13.818	35.027	-999	-999	-999	-999	-999	-999	0.45	0.45	-999	Bay of Bengal
40	Singh et al 2012	2012	SS259	CTD profile	-999	806	-999	11	2008	5.813	86.997	3890	290	19.7	-999	-999	-12.1	0.2	11.766	35.061	-999	-999	-999	-999	-999	-999	0.45	0.45	-999	Bay of Bengal
40	Singh et al 2012	2012	SS259	CTD profile	-999	806	-999	11	2008	5.813	86.997	3890	420	-999	-999	-999	-10.8	0.2	10.707	35.066	-999	-999	-999	-999	-999	-999	0.45	-999	-999	Bay of Bengal
40	Singh et al 2012	2012	SS259	CTD profile	-999	806	-999	11	2008	5.813	86.997	3890	600	21.1	-999	-999	-11.4	0.4	9.454	35.03	-999	-999	-999	-999	-999	-999	0.45	0.45	-999	Bay of Bengal
40	Singh et al 2012	2012	SS259	CTD profile	-999	806	-999	11	2008	5.813	86.997	3890	800	21.2	-999	-999	-11.4	0.4	8.035	34.989	-999	-999	-999	-999	-999	-999	0.45	0.45	-999	Bay of Bengal
40	Singh et al 2012	2012	SS259	CTD profile	-999	806	-999	11	2008	5.813	86.997	3890	1000	21.5	-999	-999	-10	0.3	6.634	34.936	-999	-999	-999	-999	-999	-999	0.45	0.45	-999	Bay of Bengal
40	Singh et al 2012	2012	SS259	CTD profile	-999	806	-999	11	2008	5.813	86.997	3890	1400	25.4	-999	-999	-10.2	0.3	4.893	34.871	-999	-999	-999	-999	-999	-999	0.45	0.45	-999	Bay of Bengal
40	Singh et al 2012	2012	SS259	CTD profile	-999	806	-999	11	2008	5.813	86.997	3890	1700	27.7	-999	-999	-10.5	0.2	3.397	34.813	-999	-999	-999	-999	-999	-999	0.45	0.45	-999	Bay of Bengal
40	Singh et al 2012	2012	SS259	CTD profile	-999	806	-999	11	2008	5.813	86.997	3890	2000	29.2	-999	-999	-10.2	0.3	2.577	34.777	-999	-999	-999	-999	-999	-999	0.45	0.45	-999	Bay of Bengal
40	Singh et al 2012	2012	SS259	CTD profile	-999	806	-999	11	2008	5.813	86.997	3890	2600	30.9	-999	-999	-10	0.1	1.772	34.742	-999	-999	-999	-999	-999	-999	0.45	0.45	-999	Bay of Bengal
40	Singh et al 2012	2012	SS259	CTD profile	-999	806	-999	11	2008	5.813	86.997	3890	3200	36.5	-999	-999	-9.7	0.2	1.385	34.728	-999	-999	-999	-999	-999	-999	0.45	0.45	-999	Bay of Bengal
40	Singh et al 2012	2012	SS259	CTD profile	-999	806	-999	11	2008	5.813	86.997	3890	3800	38.2	-999	-999	-9.1	0.2	1.097	34.719	-999	-999	-999	-999	-999	-999	0.45	0.45	-999	Bay of Bengal
40	Singh et al 2012	2012	SS259	CTD profile	-999	807	-999	11	2008	8.494	87.007	3630	5	24.2	-999	-999	-10.4	0.6	29.211	33.305	-999	-999	-999	-999	-999	-999	0.45	0.45	-999	Bay of Bengal
40	Singh et al 2012	2012	SS259	CTD profile	-999	807	-999	11	2008	8.494	87.007	3630	70	17.8	-999	-999	-12.8	0.9	27.284	34.878	-999	-999	-999	-999	-999	-999	0.45	0.45	-999	Bay of Bengal
40	Singh et al 2012	2012	SS259	CTD profile	-999	807	-999	11	2008	8.494	87.007	3630	160	18.8	-999	-999	-13.6	0.6	16.446	34.999	-999	-999	-999	-999	-999	-999	0.45	0.45	-999	Bay of Bengal
40	Singh et al 2012	2012	SS259	CTD profile	-999	807	-999	11	2008	8.494	87.007	3630	300	22.7	-999	-999	-13.1	0.6	12.127	35.052	-999	-999	-999	-999	-999	-999	0.45	0.45	-999	Bay of Bengal
40	Singh et al 2012	2012	SS259	CTD profile	-999	807	-999	11	2008	8.494	87.007	3630	400	21.5	-999	-999	-12.8	0.5	10.857	35.05	-999	-999	-999	-999	-999	-999	0.45	0.45	-999	Bay of Bengal
40	Singh et al 2012	2012	SS259	CTD profile	-999	807	-999	11	2008	8.494	87.007	3630	600	22.1	-999	-999	-12.5	0.8	9.053	35.01	-999	-999	-999	-999	-999	-999	0.45	0.45	-999	Bay of Bengal
40	Singh et al 2012	2012	SS259	CTD profile	-999	807	-999	11	2008	8.494	87.007	3630	800	23.3	-999	-999	-19.1	0.1	7.82	34.98	-999	-999	-999	-999	-999	-999	0.45	0.45	-999	Bay of Bengal
40	Singh et al 2012	2012	SS259	CTD profile	-999	807	-999	11	2008	8.494	87.007	3630	900	24.8	-999	-999	-11.2	0.2	7.148	34.958	-999	-999	-999	-999	-999	-999	0.45	0.45	-999	Bay of Bengal
40	Singh et al 2012	2012	SS259	CTD profile	-999	807	-999	11	2008	8.494	87.007	3630	1000	23.5	-999	-999	-12.5	0.3	6.628	34.938	-999	-999	-999	-999	-999	-999	0.45	0.45	-999	Bay of Bengal
40	Singh et al 2012	2012	SS259	CTD profile	-999	807	-999	11	2008	8.494	87.007	3630	1300	27.5	-999	-999	-11.3	0.3	5.19	34.88	-999	-999	-999	-999	-999	-999	0.45	0.45	-999	Bay of Bengal
40	Singh et al 2012	2012	SS259	CTD profile	-999	807	-999	11	2008	8.494	87.007	3630	1800	-999	-999	-999	-11.2	0.4	3.097	34.8	-999	-999	-999	-999	-999	-999	0.45	-999	-999	Bay of Bengal
40	Singh et al 2012	2012	SS259	CTD profile	-999	807	-999	11	2008	8.494	87.007	3630	2400	-999	-999	-999	-11.6	0.3	1.989	34.752	-999	-999	-999	-999	-999	-999	0.45	-999	-999	Bay of Bengal
40	Singh et al 2012	2012	SS259	CTD profile	-999	807	-999	11	2008	8.494	87.007	3630	3000	-999	-999	-999	-10.6	0.2	1.5	34.732	-999	-999	-999	-999	-999	-999	0.45	-999	-999	Bay of Bengal
40	Singh et al 2012	2012	SS259	CTD profile	-999	807	-999	11	2008	8.494	87.007	3630	3550	36.4	-999	-999	-10.6	0.3	1.174	34.721	-999	-999	-999	-999	-999	-999	0.45	0.45	-999	Bay of Bengal
40	Singh et al 2012	2012	SS259	CTD profile	-999	808	-999	11	2008	11.27	86.99	3314	5	34.5	-999	-999	-13.9	0.4	28.796	33.313	-999	-999	-999	-999	-999	-999	0.45	0.45	-999	Bay of Bengal
40	Singh et al 2012	2012	SS259	CTD profile	-999	808	-999	11	2008	11.27	86.99	3314	70	24.8	-999	-999	-13.6	0.5	25.648	34.947	-999	-999	-999	-999	-999	-999	0.45	0.45	-999	Bay of Bengal
40	Singh et al 2012	2012	SS259	CTD profile	-999	808	-999	11	2008	11.27	86.99	3314	175	22.7	-999	-999	-12.3	0.4	14.793	34.947	-999	-999	-999	-999	-999	-999	0.45	0.45	-999	Bay of Bengal
40	Singh et al 2012	2012	SS259	CTD profile	-999	808	-999	11	2008	11.27	86.99	3314	280	21.1	-999	-999	-11.5	0.4	11.583	35.032	-999	-999	-999	-999	-999	-999	0.45	0.45	-999	Bay of Bengal
40	Singh et al 2012	2012	SS259	CTD profile	-999	808	-999	11	2008	11.27	86.99	3314	380	20.5	-999	-999	-10.5	0.5	10.588	35.032	-999	-999	-999	-999	-999	-999	0.45	0.45	-999	Bay of Bengal
40	Singh et al 2012	2012	SS259	CTD profile	-999	808	-999	11	2008	11.27	86.99	3314	495	29.9	-999	-999	-12.8	0.4	9.563	35.006	-999	-999	-999	-999	-999	-999	0.45	0.45	-999	Bay of Bengal
40	Singh et al 2012	2012	SS259	CTD profile	-999	808	-999	11	2008	11.27	86.99	3314	600	24.2	-999	-999	-11.6	0.4	8.827	34.986	-999	-999	-999	-999	-999	-999	0.45	0.45	-999	Bay of Bengal
40	Singh et al 2012	2012	SS259	CTD profile	-999	808	-999	11	2008	11.27	86.99	3314	700	23.1	-999	-999	-12.1	0.4	8.143	34.963	-999	-999	-999	-999	-999	-999	0.45	0.45	-999	Bay of Bengal
40	Singh et al 2012	2012	SS259	CTD profile	-999	808	-999	11	2008	11.27	86.99	3314	900	26.1	-999	-999	-12.5	0.5	6.903	34.945	-999	-999	-999	-999	-999	-999	0.45	0.45	-999	Bay of Bengal
40	Singh et al 2012	2012	SS259	CTD profile	-999	808	-999	11	2008	11.27	86.99	3314	1200	29	-999	-999	-13.6	0.4	5.394	34.856	-999	-999	-999	-999	-999	-999	0.45	0.45	-999	Bay of Bengal
40	Singh et al 2012	2012	SS259	CTD profile	-999	808	-999	11	2008	11.27	86.99	3314	1700	29.9	-999	-999	-11.6	0.4	3.306	34.775	-999	-999	-999	-999	-999	-999	0.45	0.45	-999	Bay of Bengal
40	Singh et al 2012	2012	SS259	CTD profile	-999	808	-999	11	2008	11.27	86.99	3314	2300	43.3	-999	-999	-11.7	0.3	2.072	34.755	-999	-999	-999	-999	-999	-999	0.45	0.45	-999	Bay of Bengal
40	Singh et al 2012	2012	SS259	CTD profile	-999	808	-999	11	2008	11.27	86.99	3314	2900	38.5	-999	-999	-11	0.3	1.549	34.727	-999	-999	-999	-999	-999	-999	0.45	0.45	-999	Bay of Bengal
40	Singh et al 2012	2012	SS259	CTD profile	-999	808	-999	11	2008	11.27	86.99	3314	3200	41.2	-999	-999	-11	0.2	1.324	34.727	-999	-999	-999	-999	-999	-999	0.45	0.45	-999	Bay of Bengal
40	Singh et al 2012	2012	SS259	CTD profile	-999	809	-999	11	2008	13.769	87.004	3028	5	35.6	-999	-999	-14.8	0.2	28.671	33.207	-999	-999	-999	-999	-999	-999	0.45	0.45	-999	Bay of Bengal
40	Singh et al 2012	2012	SS259	CTD profile	-999	809	-999	11	2008	13.769	87.004	3028	85	14.8	-999	-999	-14	0.3	25.232	34.961	-999	-999	-999	-999	-999	-999	0.45	0.45	-999	Bay of Bengal
40	Singh et al 2012	2012	SS259	CTD profile	-999	809	-999	11	2008	13.769	87.004	3028	180	22.2	-999	-999	-16.3	0.2	14.938	34.966	-999	-999	-999	-999	-999	-999	0.45	0.45	-999	Bay of Bengal
40	Singh et al 2012	2012	SS259	CTD profile	-999	809	-999	11	2008	13.769	87.004	3028	300	21.5	-999	-999	-13.9	0.3	11.604	35.038	-999	-999	-999	-999	-999	-999	0.45	0.45	-999	Bay of Bengal
40	Singh et al 2012	2012	SS259	CTD profile	-999	809	-999	11	2008	13.769	87.004	3028	400	23.1	-999	-999	-13.4	0.2	10.537	35.035	-999	-999	-999	-999	-999	-999	0.45	0.45	-999	Bay of Bengal
40	Singh et al 2012	2012	SS259	CTD profile	-999	809	-999	11	2008	13.769	87.004	3028	500	23.8	-999	-999	-14.5	0.4	9.768	35.027	-999	-999	-999	-999	-999	-999	0.45	0.45	-999	Bay of Bengal
40	Singh et al 2012	2012	SS259	CTD profile	-999	809	-999	11	2008	13.769	87.004	3028	600	23.9	-999	-999	-13.9	0.4	9.012	35.01	-999	-999	-999	-999	-999	-999	0.45	0.45	-999	Bay of Bengal
40	Singh et al 2012	2012	SS259	CTD profile	-999	809	-999	11	2008	13.769	87.004	3028	700	24.5	-999	-999	-14.8	0.2	8.242	34.988	-999	-999	-999	-999	-999	-999	0.45	0.45	-999	Bay of Bengal
40	Singh et al 2012	2012	SS259	CTD profile	-999	809	-999	11	2008	13.769	87.004	3028	800	33.1	-999	-999	-14.3	0.4	7.72	34.973	-999	-999	-999	-999	-999	-999	0.45	0.45	-999	Bay of Bengal
40	Singh et al 2012	2012	SS259	CTD profile	-999	809	-999	11	2008	13.769	87.004	3028	1000	25.6	-999	-999	-10.9	0.3	6.475	34.929	-999	-999	-999	-999	-999	-999	0.45	0.45	-999	Bay of Bengal
40	Singh et al 2012	2012	SS259	CTD profile	-999	809	-999	11	2008	13.769	87.004	3028	1400	27.8	-999	-999	-14.2	0.2	4.764	34.864	-999	-999	-999	-999	-999	-999	0.45	0.45	-999	Bay of Bengal
40	Singh et al 2012	2012	SS259	CTD profile	-999	809	-999	11	2008	13.769	87.004	3028	2000	34.1	-999	-999	-10.6	0.5	2.617	34.778	-999	-999	-999	-999	-999	-999	0.45	0.45	-999	Bay of Bengal
40	Singh et al 2012	2012	SS259	CTD profile	-999	809	-999	11	2008	13.769	87.004	3028	2600	36.8	-999	-999	-10.1	0.2	1.793	34.743	-999	-999	-999	-999	-999	-999	0.45	0.45	-999	Bay of Bengal
40	Singh et al 2012	2012	SS259	CTD profile	-999	809	-999	11	2008	13.769	87.004	3028	2900	35.2	-999	-999	-10.5	0.2	1.524	34.733	-999	-999	-999	-999	-999	-999	0.45	0.45	-999	Bay of Bengal
40	Singh et al 2012	2012	SS259	CTD profile	-999	810	-999	11	2008	16.42	90.498	2437	5	43.1	-999	-999	-13.7	0.2	28.389	32.117	-999	-999	-999	-999	-999	-999	0.45	0.45	-999	Bay of Bengal
40	Singh et al 2012	2012	SS259	CTD profile	-999	810	-999	11	2008	16.42	90.498	2437	40	32.9	-999	-999	-13.3	0.3	28.882	33.541	-999	-999	-999	-999	-999	-999	0.45	0.45	-999	Bay of Bengal
40	Singh et al 2012	2012	SS259	CTD profile	-999	810	-999	11	2008	16.42	90.498	2437	140	21	-999	-999	-13.6	0.5	20.67	34.65	-999	-999	-999	-999	-999	-999	0.45	0.45	-999	Bay of Bengal
40	Singh et al 2012	2012	SS259	CTD profile	-999	810	-999	11	2008	16.42	90.498	2437	200	22.6	-999	-999	-13	0.3	14.306	34.959	-999	-999	-999	-999	-999	-999	0.45	0.45	-999	Bay of Bengal
40	Singh et al 2012	2012	SS259	CTD profile	-999	810	-999	11	2008	16.42	90.498	2437	300	23	-999	-999	-10.3	0.4	11.445	35.031	-999	-999	-999	-999	-999	-999	0.45	0.45	-999	Bay of Bengal
40	Singh et al 2012	2012	SS259	CTD profile	-999	810	-999	11	2008	16.42	90.498	2437	400	23.7	-999	-999	-11.8	0.3	10.549	35.03	-999	-999	-999	-999	-999	-999	0.45	0.45	-999	Bay of Bengal
40	Singh et al 2012	2012	SS259	CTD profile	-999	810	-999	11	2008	16.42	90.498	2437	500	23.3	-999	-999	-12.9	0.3	9.917	35.024	-999	-999	-999	-999	-999	-999	0.45	0.45	-999	Bay of Bengal
40	Singh et al 2012	2012	SS259	CTD profile	-999	810	-999	11	2008	16.42	90.498	2437	600	23.4	-999	-999	-12.5	0.3	9.222	35.012	-999	-999	-999	-999	-999	-999	0.45	0.45	-999	Bay of Bengal
40	Singh et al 2012	2012	SS259	CTD profile	-999	810	-999	11	2008	16.42	90.498	2437	700	24.2	-999	-999	-12.5	0.4	8.511	34.992	-999	-999	-999	-999	-999	-999	0.45	0.45	-999	Bay of Bengal
40	Singh et al 2012	2012	SS259	CTD profile	-999	810	-999	11	2008	16.42	90.498	2437	800	25.8	-999	-999	-11.7	0.4	7.791	34.971	-999	-999	-999	-999	-999	-999	0.45	0.45	-999	Bay of Bengal
40	Singh et al 2012	2012	SS259	CTD profile	-999	810	-999	11	2008	16.42	90.498	2437	1000	28.5	-999	-999	-16.4	0.4	6.574	34.93	-999	-999	-999	-999	-999	-999	0.45	0.45	-999	Bay of Bengal
40	Singh et al 2012	2012	SS259	CTD profile	-999	810	-999	11	2008	16.42	90.498	2437	1200	29	-999	-999	-11	0.3	5.594	34.894	-999	-999	-999	-999	-999	-999	0.45	0.45	-999	Bay of Bengal
40	Singh et al 2012	2012	SS259	CTD profile	-999	810	-999	11	2008	16.42	90.498	2437	1400	30.4	-999	-999	-11	0.3	4.783	34.864	-999	-999	-999	-999	-999	-999	0.45	0.45	-999	Bay of Bengal
40	Singh et al 2012	2012	SS259	CTD profile	-999	810	-999	11	2008	16.42	90.498	2437	1700	31.4	-999	-999	-11.8	0.3	3.493	34.814	-999	-999	-999	-999	-999	-999	0.45	0.45	-999	Bay of Bengal
40	Singh et al 2012	2012	SS259	CTD profile	-999	810	-999	11	2008	16.42	90.498	2437	2000	34.4	-999	-999	-11.6	0.2	2.587	34.777	-999	-999	-999	-999	-999	-999	0.45	0.45	-999	Bay of Bengal
40	Singh et al 2012	2012	SS259	CTD profile	-999	810	-999	11	2008	16.42	90.498	2437	2200	34.8	-999	-999	-12.2	0.4	2.246	34.762	-999	-999	-999	-999	-999	-999	0.45	0.45	-999	Bay of Bengal
40	Singh et al 2012	2012	SS259	CTD profile	-999	811	-999	11	2008	16.759	86.993	2580	5	34	-999	-999	-15	0.3	28.327	33.856	-999	-999	-999	-999	-999	-999	0.45	0.45	-999	Bay of Bengal
40	Singh et al 2012	2012	SS259	CTD profile	-999	811	-999	11	2008	16.759	86.993	2580	70	26.5	-999	-999	-14.5	0.3	23.162	34.747	-999	-999	-999	-999	-999	-999	0.45	0.45	-999	Bay of Bengal
40	Singh et al 2012	2012	SS259	CTD profile	-999	811	-999	11	2008	16.759	86.993	2580	110	23.1	-999	-999	-14.5	0.3	19.491	34.874	-999	-999	-999	-999	-999	-999	0.45	0.45	-999	Bay of Bengal
40	Singh et al 2012	2012	SS259	CTD profile	-999	811	-999	11	2008	16.759	86.993	2580	180	23.7	-999	-999	-14.8	0.4	14.67	34.96	-999	-999	-999	-999	-999	-999	0.45	0.45	-999	Bay of Bengal
40	Singh et al 2012	2012	SS259	CTD profile	-999	811	-999	11	2008	16.759	86.993	2580	300	23.7	-999	-999	-14.6	0.4	11.475	35.032	-999	-999	-999	-999	-999	-999	0.45	0.45	-999	Bay of Bengal
40	Singh et al 2012	2012	SS259	CTD profile	-999	811	-999	11	2008	16.759	86.993	2580	400	24.7	-999	-999	-14	0.4	10.55	35.033	-999	-999	-999	-999	-999	-999	0.45	0.45	-999	Bay of Bengal
40	Singh et al 2012	2012	SS259	CTD profile	-999	811	-999	11	2008	16.759	86.993	2580	500	26.8	-999	-999	-13.4	0.4	9.776	35.024	-999	-999	-999	-999	-999	-999	0.45	0.45	-999	Bay of Bengal
40	Singh et al 2012	2012	SS259	CTD profile	-999	811	-999	11	2008	16.759	86.993	2580	600	26.8	-999	-999	-14.1	0.4	9.049	35.009	-999	-999	-999	-999	-999	-999	0.45	0.45	-999	Bay of Bengal
40	Singh et al 2012	2012	SS259	CTD profile	-999	811	-999	11	2008	16.759	86.993	2580	700	27.4	-999	-999	-13.3	0.5	8.473	34.993	-999	-999	-999	-999	-999	-999	0.45	0.45	-999	Bay of Bengal
40	Singh et al 2012	2012	SS259	CTD profile	-999	811	-999	11	2008	16.759	86.993	2580	900	26.4	-999	-999	-12.1	0.4	7.235	34.954	-999	-999	-999	-999	-999	-999	0.45	0.45	-999	Bay of Bengal
40	Singh et al 2012	2012	SS259	CTD profile	-999	811	-999	11	2008	16.759	86.993	2580	1500	31.9	-999	-999	-11	0.3	4.488	34.854	-999	-999	-999	-999	-999	-999	0.45	0.45	-999	Bay of Bengal
40	Singh et al 2012	2012	SS259	CTD profile	-999	811	-999	11	2008	16.759	86.993	2580	1900	34.7	-999	-999	-11.7	0.4	2.92	34.791	-999	-999	-999	-999	-999	-999	0.45	0.45	-999	Bay of Bengal
40	Singh et al 2012	2012	SS259	CTD profile	-999	811	-999	11	2008	16.759	86.993	2580	2300	35.8	-999	-999	-12	0.4	2.169	34.759	-999	-999	-999	-999	-999	-999	0.45	0.45	-999	Bay of Bengal
40	Singh et al 2012	2012	SS259	CTD profile	-999	811	-999	11	2008	16.759	86.993	2580	2500	37.7	-999	-999	-11.9	0.3	1.859	34.746	-999	-999	-999	-999	-999	-999	0.45	0.45	-999	Bay of Bengal
40	Singh et al 2012	2012	SS259	CTD profile	-999	812	-999	11	2008	18.759	86.997	2128	5	45.4	-999	-999	-14.5	0.3	27.497	32.049	-999	-999	-999	-999	-999	-999	0.45	0.45	-999	Bay of Bengal
40	Singh et al 2012	2012	SS259	CTD profile	-999	812	-999	11	2008	18.759	86.997	2128	50	31	-999	-999	-13.9	0.3	25.633	34.311	-999	-999	-999	-999	-999	-999	0.45	0.45	-999	Bay of Bengal
40	Singh et al 2012	2012	SS259	CTD profile	-999	812	-999	11	2008	18.759	86.997	2128	110	22.5	-999	-999	-13.4	0.3	18.693	34.875	-999	-999	-999	-999	-999	-999	0.45	0.45	-999	Bay of Bengal
40	Singh et al 2012	2012	SS259	CTD profile	-999	812	-999	11	2008	18.759	86.997	2128	200	25.8	-999	-999	-14	0.4	13.249	34.991	-999	-999	-999	-999	-999	-999	0.45	0.45	-999	Bay of Bengal
40	Singh et al 2012	2012	SS259	CTD profile	-999	812	-999	11	2008	18.759	86.997	2128	300	26.3	-999	-999	-13.3	0.3	11.472	35.028	-999	-999	-999	-999	-999	-999	0.45	0.45	-999	Bay of Bengal
40	Singh et al 2012	2012	SS259	CTD profile	-999	812	-999	11	2008	18.759	86.997	2128	400	30	-999	-999	-14	0.4	10.564	35.03	-999	-999	-999	-999	-999	-999	0.45	0.45	-999	Bay of Bengal
40	Singh et al 2012	2012	SS259	CTD profile	-999	812	-999	11	2008	18.759	86.997	2128	500	25.7	-999	-999	-13.2	0.5	9.885	35.024	-999	-999	-999	-999	-999	-999	0.45	0.45	-999	Bay of Bengal
40	Singh et al 2012	2012	SS259	CTD profile	-999	812	-999	11	2008	18.759	86.997	2128	600	28.3	-999	-999	-14.2	0.2	9.232	35.012	-999	-999	-999	-999	-999	-999	0.45	0.45	-999	Bay of Bengal
40	Singh et al 2012	2012	SS259	CTD profile	-999	812	-999	11	2008	18.759	86.997	2128	800	28	-999	-999	-11.8	0.3	7.986	34.979	-999	-999	-999	-999	-999	-999	0.45	0.45	-999	Bay of Bengal
40	Singh et al 2012	2012	SS259	CTD profile	-999	812	-999	11	2008	18.759	86.997	2128	1000	29.4	-999	-999	-13.1	0.3	6.634	34.934	-999	-999	-999	-999	-999	-999	0.45	0.45	-999	Bay of Bengal
40	Singh et al 2012	2012	SS259	CTD profile	-999	812	-999	11	2008	18.759	86.997	2128	1200	31.1	-999	-999	-13	0.3	5.506	34.892	-999	-999	-999	-999	-999	-999	0.45	0.45	-999	Bay of Bengal
40	Singh et al 2012	2012	SS259	CTD profile	-999	812	-999	11	2008	18.759	86.997	2128	1400	32	-999	-999	-12.7	0.2	4.552	34.855	-999	-999	-999	-999	-999	-999	0.45	0.45	-999	Bay of Bengal
40	Singh et al 2012	2012	SS259	CTD profile	-999	812	-999	11	2008	18.759	86.997	2128	1700	37.2	-999	-999	-12.2	0.2	3.225	34.803	-999	-999	-999	-999	-999	-999	0.45	0.45	-999	Bay of Bengal
40	Singh et al 2012	2012	SS259	CTD profile	-999	812	-999	11	2008	18.759	86.997	2128	2000	38.8	-999	-999	-11.7	0.2	2.351	34.766	-999	-999	-999	-999	-999	-999	0.45	0.45	-999	Bay of Bengal
40	Singh et al 2012	2012	SS259	CTD profile	-999	813	-999	11	2008	20.047	87.262	688	5	46.4	-999	-999	-15	0.3	27.652	32.668	-999	-999	-999	-999	-999	-999	0.45	0.45	-999	Bay of Bengal
40	Singh et al 2012	2012	SS259	CTD profile	-999	813	-999	11	2008	20.047	87.262	688	70	24.4	-999	-999	-13.9	0.3	23.952	34.661	-999	-999	-999	-999	-999	-999	0.45	0.45	-999	Bay of Bengal
40	Singh et al 2012	2012	SS259	CTD profile	-999	813	-999	11	2008	20.047	87.262	688	150	22.5	-999	-999	-16	0.3	17.11	34.895	-999	-999	-999	-999	-999	-999	0.45	0.45	-999	Bay of Bengal
40	Singh et al 2012	2012	SS259	CTD profile	-999	813	-999	11	2008	20.047	87.262	688	250	25.3	-999	-999	-13.1	0.2	12.411	35.008	-999	-999	-999	-999	-999	-999	0.45	0.45	-999	Bay of Bengal
40	Singh et al 2012	2012	SS259	CTD profile	-999	813	-999	11	2008	20.047	87.262	688	350	24.8	-999	-999	-13.3	0.3	11.053	35.029	-999	-999	-999	-999	-999	-999	0.45	0.45	-999	Bay of Bengal
40	Singh et al 2012	2012	SS259	CTD profile	-999	813	-999	11	2008	20.047	87.262	688	440	27	-999	-999	-12.6	0.3	10.35	35.028	-999	-999	-999	-999	-999	-999	0.45	0.45	-999	Bay of Bengal
40	Singh et al 2012	2012	SS259	CTD profile	-999	813	-999	11	2008	20.047	87.262	688	550	27.3	-999	-999	-13.5	0.3	9.411	35.016	-999	-999	-999	-999	-999	-999	0.45	0.45	-999	Bay of Bengal
40	Singh et al 2012	2012	SS259	CTD profile	-999	813	-999	11	2008	20.047	87.262	688	640	30.4	-999	-999	-11.7	0.3	8.824	35.003	-999	-999	-999	-999	-999	-999	0.45	0.45	-999	Bay of Bengal
41	Grasse et al 2012	2012	M77-3	CTD profile	-999	2	-999	December to January	2008-2009	-10	-80	6296	2	5.8	-999	-999	-2.7	0.3	14.79	35.26	25.99	-999	219.8	-999	-999	0.35	0.45	0.45	-999	Eastern Equatorial Pacific	Cruise date: https://www.sfb754.de/m77/3
41	Grasse et al 2012	2012	M77-3	CTD profile	-999	2	-999	December to January	2008-2009	-10	-80	6296	101	6.2	-999	-999	-1.7	0.3	13.02	35.01	26.34	-999	4.63	-999	-999	17.02	0.45	0.45	-999	Eastern Equatorial Pacific
41	Grasse et al 2012	2012	M77-3	CTD profile	-999	2	-999	December to January	2008-2009	-10	-80	6296	498	7.6	-999	-999	-2.1	0.1	8.11	34.63	26.97	-999	3.27	-999	-999	41.01	0.45	0.45	-999	Eastern Equatorial Pacific
41	Grasse et al 2012	2012	M77-3	CTD profile	-999	2	-999	December to January	2008-2009	-10	-80	6296	991	8.9	-999	-999	-2.3	0.1	4.49	34.55	27.38	-999	49.49	-999	-999	-999	0.45	0.45	-999	Eastern Equatorial Pacific
41	Grasse et al 2012	2012	M77-3	CTD profile	-999	30	-999	December to January	2008-2009	-16	-75.55	6165	3	5.6	-999	-999	-3.4	0.4	22.57	35.04	24.09	-999	215.53	-999	-999	1.04	0.45	0.45	-999	Eastern Equatorial Pacific
41	Grasse et al 2012	2012	M77-3	CTD profile	-999	30	-999	December to January	2008-2009	-16	-75.55	6165	501	7.8	-999	-999	-2.9	0.5	7.28	34.57	27.04	-999	15.94	-999	-999	37.54	0.45	0.45	-999	Eastern Equatorial Pacific
41	Grasse et al 2012	2012	M77-3	CTD profile	-999	30	-999	December to January	2008-2009	-16	-75.55	6165	1011	19.5	-999	-999	-3.4	0.4	4.28	34.53	27.39	-999	53.77	-999	-999	68.47	0.45	0.45	-999	Eastern Equatorial Pacific
41	Grasse et al 2012	2012	M77-3	CTD profile	-999	30	-999	December to January	2008-2009	-16	-75.55	6165	3549	18.9	-999	-999	-4.3	0.5	1.51	34.69	27.76	-999	124.36	-999	-999	134.49	0.45	0.45	-999	Eastern Equatorial Pacific
41	Grasse et al 2012	2012	M77-3	CTD profile	-999	30	-999	December to January	2008-2009	-16	-75.55	6165	4571	22.1	-999	-999	-4.9	0.5	1.36	34.7	27.78	-999	141.94	-999	-999	121.29	0.45	0.45	-999	Eastern Equatorial Pacific
41	Grasse et al 2012	2012	M77-3	CTD profile	-999	30	-999	December to January	2008-2009	-16	-75.55	6165	5494	24.1	-999	-999	-4.5	0.5	1.31	34.7	27.78	-999	142	-999	-999	126.5	0.45	0.45	-999	Eastern Equatorial Pacific
41	Grasse et al 2012	2012	M77-3	CTD profile	-999	78	-999	December to January	2008-2009	-14	-77.05	3026	2	5.9	-999	-999	-2.6	0.4	19.54	34.93	24.83	-999	219.54	-999	-999	-999	0.45	0.45	-999	Eastern Equatorial Pacific
41	Grasse et al 2012	2012	M77-3	CTD profile	-999	78	-999	December to January	2008-2009	-14	-77.05	3026	199	6.8	-999	-999	-2.3	0.4	12.37	34.89	26.44	-999	2.99	-999	-999	-999	0.45	0.45	-999	Eastern Equatorial Pacific
41	Grasse et al 2012	2012	M77-3	CTD profile	-999	78	-999	December to January	2008-2009	-14	-77.05	3026	498	7.7	-999	-999	-2.5	0.4	7.74	34.59	26.99	-999	9.08	-999	-999	-999	0.45	0.45	-999	Eastern Equatorial Pacific
41	Grasse et al 2012	2012	M77-3	CTD profile	-999	78	-999	December to January	2008-2009	-14	-77.05	3026	1999	11.8	-999	-999	-3.2	0.3	2.15	34.64	27.67	-999	103.38	-999	-999	-999	0.45	0.45	-999	Eastern Equatorial Pacific
41	Grasse et al 2012	2012	M77-3	CTD profile	-999	78	-999	December to January	2008-2009	-14	-77.05	3026	2498	14.5	-999	-999	-4.7	0.3	1.7	34.67	27.73	-999	131.73	-999	-999	-999	0.45	0.45	-999	Eastern Equatorial Pacific
41	Grasse et al 2012	2012	M77-3	CTD profile	-999	78	-999	December to January	2008-2009	-14	-77.05	3026	2986	17	-999	-999	-3.6	0.3	1.55	34.68	27.75	-999	132.55	-999	-999	-999	0.45	0.45	-999	Eastern Equatorial Pacific
41	Grasse et al 2012	2012	M77-4	CTD profile	-999	93	-999	January-February	2009	-14	-85.833	4579	3	5	-999	-999	-2.3	0.2	24.72	35.52	23.82	-999	221.17	-999	-999	0.22	0.45	0.45	-999	Eastern Equatorial Pacific	Cruise date: https://www.sfb754.de/m77/4
41	Grasse et al 2012	2012	M77-4	CTD profile	-999	93	-999	January-February	2009	-14	-85.833	4579	161	7.4	-999	-999	-4.8	0.4	12.52	34.82	26.34	-999	2.91	-999	-999	23.71	0.45	0.45	-999	Eastern Equatorial Pacific
41	Grasse et al 2012	2012	M77-4	CTD profile	-999	93	-999	January-February	2009	-14	-85.833	4579	1007	8.9	-999	-999	-3.2	0.4	4.32	34.54	27.39	-999	57.98	-999	-999	79.5	0.45	0.45	-999	Eastern Equatorial Pacific
41	Grasse et al 2012	2012	M77-4	CTD profile	-999	93	-999	January-February	2009	-14	-85.833	4579	2003	11.8	-999	-999	-2.3	0.3	2.16	34.64	27.67	-999	105.82	-999	-999	130.85	0.45	0.45	-999	Eastern Equatorial Pacific
41	Grasse et al 2012	2012	M77-4	CTD profile	-999	93	-999	January-February	2009	-14	-85.833	4579	3004	16.9	-999	-999	-3.1	0.3	1.6	34.68	27.74	-999	132.76	-999	-999	138.71	0.45	0.45	-999	Eastern Equatorial Pacific
41	Grasse et al 2012	2012	M77-4	CTD profile	-999	93	-999	January-February	2009	-14	-85.833	4579	4036	21.7	-999	-999	-6.6	0.3	1.44	34.69	27.76	-999	153.06	-999	-999	127.87	0.45	0.45	-999	Eastern Equatorial Pacific
41	Grasse et al 2012	2012	M77-4	CTD profile	-999	103	-999	January-February	2009	-9	-85.833	4299	2	4.8	-999	-999	-3.3	0.3	26.75	35.52	23.19	-999	215.51	-999	-999	0.77	0.45	0.45	-999	Eastern Equatorial Pacific
41	Grasse et al 2012	2012	M77-4	CTD profile	-999	103	-999	January-February	2009	-9	-85.833	4299	152	6.1	-999	-999	-2.3	0.1	13.06	34.95	26.34	-999	10.38	-999	-999	21.54	0.45	0.45	-999	Eastern Equatorial Pacific
41	Grasse et al 2012	2012	M77-4	CTD profile	-999	103	-999	January-February	2009	-9	-85.833	4299	221	6.1	-999	-999	-2.5	0.3	12.31	34.91	26.46	-999	33.63	-999	-999	21.74	0.45	0.45	-999	Eastern Equatorial Pacific
41	Grasse et al 2012	2012	M77-4	CTD profile	-999	103	-999	January-February	2009	-9	-85.833	4299	800	8	-999	-999	-7	0.4	5.48	34.55	27.26	-999	33.98	-999	-999	66.41	0.45	0.45	-999	Eastern Equatorial Pacific
41	Grasse et al 2012	2012	M77-4	CTD profile	-999	103	-999	January-February	2009	-9	-85.833	4299	1501	10.2	-999	-999	-4.7	0.1	2.85	34.61	27.58	-999	83.24	-999	-999	121.64	0.45	0.45	-999	Eastern Equatorial Pacific
41	Grasse et al 2012	2012	M77-4	CTD profile	-999	103	-999	January-February	2009	-9	-85.833	4299	2501	14.4	-999	-999	-2.2	0.4	1.74	34.67	27.73	-999	118.26	-999	-999	147.57	0.45	0.45	-999	Eastern Equatorial Pacific
41	Grasse et al 2012	2012	M77-4	CTD profile	-999	103	-999	January-February	2009	-9	-85.833	4299	4292	21	-999	-999	-4.4	0.1	1.45	34.69	27.76	-999	146.45	-999	-999	138.86	0.45	0.45	-999	Eastern Equatorial Pacific
41	Grasse et al 2012	2012	M77-4	CTD profile	-999	109	-999	January-February	2009	-3.58333	-85.833	3261	2	7.9	-999	-999	-0.4	0.1	25.4	34.49	22.83	-999	214.99	-999	-999	1.03	0.45	0.45	-999	Eastern Equatorial Pacific
41	Grasse et al 2012	2012	M77-4	CTD profile	-999	109	-999	January-February	2009	-3.58333	-85.833	3261	151	6.3	-999	-999	-3.5	0.2	13.5	34.96	26.26	-999	46.4	-999	-999	19.57	0.45	0.45	-999	Eastern Equatorial Pacific
41	Grasse et al 2012	2012	M77-4	CTD profile	-999	109	-999	January-February	2009	-3.58333	-85.833	3261	499	8.1	-999	-999	-2.6	0.1	8.13	34.64	26.97	-999	8.6	-999	-999	46.14	0.45	0.45	-999	Eastern Equatorial Pacific
41	Grasse et al 2012	2012	M77-4	CTD profile	-999	109	-999	January-February	2009	-3.58333	-85.833	3261	701	9.4	-999	-999	-1.1	0.2	6.22	34.57	27.19	-999	22.08	-999	-999	61	0.45	0.45	-999	Eastern Equatorial Pacific
41	Grasse et al 2012	2012	M77-4	CTD profile	-999	109	-999	January-February	2009	-3.58333	-85.833	3261	1501	8.1	-999	-999	-1.8	0.3	3.13	34.61	27.56	-999	80.04	-999	-999	118.06	0.45	0.45	-999	Eastern Equatorial Pacific
41	Grasse et al 2012	2012	M77-4	CTD profile	-999	109	-999	January-February	2009	-3.58333	-85.833	3261	3201	21.6	-999	-999	-4.3	0.1	1.54	34.68	27.75	-999	134.31	-999	-999	143.63	0.45	0.45	-999	Eastern Equatorial Pacific
41	Grasse et al 2012	2012	M77-3	CTD profile	-999	117	-999	December to January	2008-2009	-3.58333	-82	4084	2	7.8	-999	-999	-1.5	0.2	22.53	34.4567	23.66	-999	195.24	-999	-999	2.69	0.45	0.45	-999	Eastern Equatorial Pacific
41	Grasse et al 2012	2012	M77-3	CTD profile	-999	117	-999	December to January	2008-2009	-3.58333	-82	4084	150	6.6	-999	-999	-2.3	0.1	13.62	34.9622	26.24	-999	47.08	-999	-999	19.18	0.45	0.45	-999	Eastern Equatorial Pacific
41	Grasse et al 2012	2012	M77-3	CTD profile	-999	117	-999	December to January	2008-2009	-3.58333	-82	4084	398	8.4	-999	-999	-2.8	0.1	9.06	34.6897	26.87	-999	6.05	-999	-999	41.61	0.45	0.45	-999	Eastern Equatorial Pacific
41	Grasse et al 2012	2012	M77-3	CTD profile	-999	117	-999	December to January	2008-2009	-3.58333	-82	4084	1487	11.1	-999	-999	-3.2	0.8	3.09	34.6103	27.57	-999	79.61	-999	-999	121.07	0.45	0.45	-999	Eastern Equatorial Pacific
41	Grasse et al 2012	2012	M77-3	CTD profile	-999	117	-999	December to January	2008-2009	-3.58333	-82	4084	2473	15.9	-999	-999	-3.9	0.2	1.76	34.6696	27.73	-999	116.68	-999	-999	145.6	0.45	0.45	-999	Eastern Equatorial Pacific
41	Grasse et al 2012	2012	M77-3	CTD profile	-999	117	-999	December to January	2008-2009	-3.58333	-82	4084	3453	20.4	-999	-999	-3.7	0.2	1.53	34.6815	27.75	-999	132.58	-999	-999	144.08	0.45	0.45	-999	Eastern Equatorial Pacific
41	Grasse et al 2012	2012	M77-4	CTD profile	-999	134	-999	January-February	2009	-6	-85.833	4113	2	9	-999	-999	-0.2	0.4	26.9	34.39	22.3	-999	218.81	-999	-999	1.52	0.45	0.45	-999	Eastern Equatorial Pacific
41	Grasse et al 2012	2012	M77-4	CTD profile	-999	134	-999	January-February	2009	-6	-85.833	4113	99	6.3	-999	-999	-2.2	0.4	13.83	34.98	26.21	-999	28.77	-999	-999	18.2	0.45	0.45	-999	Eastern Equatorial Pacific
41	Grasse et al 2012	2012	M77-4	CTD profile	-999	134	-999	January-February	2009	-6	-85.833	4113	745	8.1	-999	-999	-1.7	0.4	5.77	34.56	27.23	-999	34.78	-999	-999	63.34	0.45	0.45	-999	Eastern Equatorial Pacific
41	Grasse et al 2012	2012	M77-4	CTD profile	-999	134	-999	January-February	2009	-6	-85.833	4113	3942	18.7	-999	-999	-3.5	0.3	1.5	34.68	27.76	-999	136.49	-999	-999	141.66	0.45	0.45	-999	Eastern Equatorial Pacific
41	Grasse et al 2012	2012	M77-4	Surface CTD	-999	152	-999	January-February	2009	0	-85.833	2907	3	8.6	-999	-999	0.6	0.1	26.06	33.61	21.97	-999	212.23	-999	-999	1.69	0.45	0.45	-999	Eastern Equatorial Pacific
41	Grasse et al 2012	2012	M77-4	Surface CTD	-999	152	-999	January-February	2009	0	-85.833	2907	90	10.5	-999	-999	-1.8	0.1	14.01	34.98	26.17	-999	87.72	-999	-999	15.74	0.45	0.45	-999	Eastern Equatorial Pacific
41	Grasse et al 2012	2012	M77-4	CTD profile	-999	159	-999	January-February	2009	1.33333	-85.833	2977	1	9.8	-999	-999	1.1	0.1	24.33	32.95	22	-999	189.02	-999	-999	4.16	0.45	0.45	-999	Eastern Equatorial Pacific
41	Grasse et al 2012	2012	M77-4	CTD profile	-999	159	-999	January-February	2009	1.33333	-85.833	2977	52	5.9	-999	-999	-1.8	0.3	14.72	35.01	26.04	-999	94.68	-999	-999	13.7	0.45	0.45	-999	Eastern Equatorial Pacific
41	Grasse et al 2012	2012	M77-4	CTD profile	-999	159	-999	January-February	2009	1.33333	-85.833	2977	99	19.6	-999	-999	-2.2	0.4	14.03	34.98	26.17	-999	92.38	-999	-999	15.3	0.45	0.45	-999	Eastern Equatorial Pacific
41	Grasse et al 2012	2012	M77-4	CTD profile	-999	160	-999	January-February	2009	1.66667	-85.833	2607	4	12.4	-999	-999	2.7	0.4	25.01	32.63	21.55	-999	189.74	-999	-999	7.07	0.45	0.45	-999	Eastern Equatorial Pacific
41	Grasse et al 2012	2012	M77-4	CTD profile	-999	160	-999	January-February	2009	1.66667	-85.833	2607	199	14.2	-999	-999	-2.5	0.4	12.99	34.91	26.33	-999	51.8	-999	-999	20.82	0.45	0.45	-999	Eastern Equatorial Pacific
41	Grasse et al 2012	2012	M77-4	CTD profile	-999	160	-999	January-February	2009	1.66667	-85.833	2607	795	28.2	-999	-999	-1.6	0.4	5.81	34.57	27.24	-999	43.94	-999	-999	67.34	0.45	0.45	-999	Eastern Equatorial Pacific
41	Grasse et al 2012	2012	M77-4	CTD profile	-999	160	-999	January-February	2009	1.66667	-85.833	2607	1488	11.7	-999	-999	-0.8	0.4	3.04	34.61	27.57	-999	78.16	-999	-999	122.27	0.45	0.45	-999	Eastern Equatorial Pacific
41	Grasse et al 2012	2012	M77-4	CTD profile	-999	160	-999	January-February	2009	1.66667	-85.833	2607	2607	14	-999	-999	-1.6	0.3	1.87	34.67	27.72	-999	104.48	-999	-999	150.92	0.45	0.45	-999	Eastern Equatorial Pacific
42	Stichel et al 2012a	2012	ANTXXIV/3	CTD profile	-999	101	-999	February-April	2008	-42.35	8.98889	4670	200	8.24893	-999	-999	-8.3	0.39	7.33	34.27	-999	26.902	-999	-999	-999	4.27542	0.45	0.45	AAIW	Atlantic sector of the Southern Ocean
42	Stichel et al 2012a	2012	ANTXXIV/3	CTD profile	-999	101	-999	February-April	2008	-42.35	8.98889	4670	500	10.0187	-999	-999	-9.3	0.39	5.59	34.34	-999	27.222	-999	-999	-999	16.1623	0.45	0.45	iAW	Atlantic sector of the Southern Ocean
42	Stichel et al 2012a	2012	ANTXXIV/3	CTD profile	-999	101	-999	February-April	2008	-42.35	8.98889	4670	750	10.6013	-999	-999	-8.2	0.39	3.83	34.28	-999	27.393	-999	-999	-999	26.9948	0.45	0.45	AAIW	Atlantic sector of the Southern Ocean
42	Stichel et al 2012a	2012	ANTXXIV/3	CTD profile	-999	101	-999	February-April	2008	-42.35	8.98889	4670	1000	11.4759	-999	-999	-8.5	0.39	3.15	34.37	-999	27.555	-999	-999	-999	43.7135	0.45	0.45	UCDW	Atlantic sector of the Southern Ocean
42	Stichel et al 2012a	2012	ANTXXIV/3	CTD profile	-999	101	-999	February-April	2008	-42.35	8.98889	4670	2000	14.9841	-999	-999	-9.9	0.39	2.45	34.77	-999	27.963	-999	-999	-999	59.45	0.45	0.45	NADW	Atlantic sector of the Southern Ocean
42	Stichel et al 2012a	2012	ANTXXIV/3	CTD profile	-999	101	-999	February-April	2008	-42.35	8.98889	4670	3000	19.6624	-999	-999	-10.9	0.39	1.88	34.83	-999	28.091	-999	-999	-999	62.5773	0.45	0.45	NADW	Atlantic sector of the Southern Ocean
42	Stichel et al 2012a	2012	ANTXXIV/3	CTD profile	-999	101	-999	February-April	2008	-42.35	8.98889	4670	4400	30.5004	-999	-999	-9.7	0.39	0.72	34.73	-999	28.204	-999	-999	-999	103.312	0.45	0.45	LCDW	Atlantic sector of the Southern Ocean
42	Stichel et al 2012a	2012	ANTXXIV/3	CTD	-999	102	-999	February-April	2008	-44.6615	7.09317	4600	200	9.17286	-999	-999	-9	0.39	6.63	34.33	-999	27.065	-999	-999	-999	6.56317	0.45	0.45	iAW	Atlantic sector of the Southern Ocean
42	Stichel et al 2012a	2012	ANTXXIV/3	CTD profile	-999	104	-999	February-April	2008	-47.6722	4.27222	4550	400	9.98812	-999	-999	-8.4	0.39	2.96	34.16	-999	27.398	-999	-999	-999	26.8102	0.45	0.45	AAIW	Atlantic sector of the Southern Ocean
42	Stichel et al 2012a	2012	ANTXXIV/3	CTD profile	-999	104	-999	February-April	2008	-47.6722	4.27222	4550	750	11.5238	-999	-999	-8.3	0.39	2.63	34.4	-999	27.644	-999	-999	-999	53.0249	0.45	0.45	UCDW	Atlantic sector of the Southern Ocean
42	Stichel et al 2012a	2012	ANTXXIV/3	CTD profile	-999	104	-999	February-April	2008	-47.6722	4.27222	4550	1200	13.4483	-999	-999	-8.5	0.39	2.47	34.63	-999	27.847	-999	-999	-999	68.954	0.45	0.45	UCDW	Atlantic sector of the Southern Ocean
42	Stichel et al 2012a	2012	ANTXXIV/3	CTD profile	-999	104	-999	February-April	2008	-47.6722	4.27222	4550	2000	16.6084	-999	-999	-10	0.39	2.08	34.78	-999	28.027	-999	-999	-999	70.0821	0.45	0.45	NADW	Atlantic sector of the Southern Ocean
42	Stichel et al 2012a	2012	ANTXXIV/3	CTD profile	-999	104	-999	February-April	2008	-47.6722	4.27222	4550	4440	27.154	-999	-999	-8.7	0.39	0.41	34.69	-999	28.226	-999	-999	-999	117.187	0.45	0.45	LCDW	Atlantic sector of the Southern Ocean
42	Stichel et al 2012a	2012	ANTXXIV/3	CTD profile	-999	113	-999	February-April	2008	-53.0056	0.0333333	2530	150	14.611	-999	-999	-8	0.39	0.2	34.02	-999	27.518	-999	-999	-999	49.0505	0.45	0.45	UCDW/AAIW	Atlantic sector of the Southern Ocean
42	Stichel et al 2012a	2012	ANTXXIV/3	CTD profile	-999	113	-999	February-April	2008	-53.0056	0.0333333	2530	380	15.9287	-999	-999	-8.3	0.39	1.58	34.62	-999	27.943	-999	-999	-999	85.3845	0.45	0.45	UCDW	Atlantic sector of the Southern Ocean
42	Stichel et al 2012a	2012	ANTXXIV/3	CTD profile	-999	113	-999	February-April	2008	-53.0056	0.0333333	2530	550	17.1537	-999	-999	-8.7	0.39	1.49	34.69	-999	28.025	-999	-999	-999	88.3274	0.45	0.45	LCDW	Atlantic sector of the Southern Ocean
42	Stichel et al 2012a	2012	ANTXXIV/3	CTD profile	-999	113	-999	February-April	2008	-53.0056	0.0333333	2530	750	18.9531	-999	-999	-8.6	0.39	1.28	34.71	-999	28.077	-999	-999	-999	95.5342	0.45	0.45	LCDW	Atlantic sector of the Southern Ocean
42	Stichel et al 2012a	2012	ANTXXIV/3	CTD profile	-999	113	-999	February-April	2008	-53.0056	0.0333333	2530	1000	20.0425	-999	-999	-8.4	0.39	1.04	34.71	-999	28.117	-999	-999	-999	100.563	0.45	0.45	LCDW	Atlantic sector of the Southern Ocean
42	Stichel et al 2012a	2012	ANTXXIV/3	CTD profile	-999	113	-999	February-April	2008	-53.0056	0.0333333	2530	1500	22.0854	-999	-999	-8.6	0.39	0.61	34.69	-999	28.183	-999	-999	-999	112.344	0.45	0.45	LCDW	Atlantic sector of the Southern Ocean
42	Stichel et al 2012a	2012	ANTXXIV/3	CTD profile	-999	113	-999	February-April	2008	-53.0056	0.0333333	2530	2400	23.8461	-999	-999	-8.5	0.39	0.26	34.68	-999	28.236	-999	-999	-999	124.114	0.45	0.45	LCDW	Atlantic sector of the Southern Ocean
42	Stichel et al 2012a	2012	ANTXXIV/3	CTD profile	-999	131	-999	February-April	2008	-59	0	4600	500	23.0677	-999	-999	-8.6	0.39	0.36	34.69	-999	28.217	-999	-999	-999	118.325	0.45	0.45	LCDW (WDW)	Atlantic sector of the Southern Ocean
42	Stichel et al 2012a	2012	ANTXXIV/3	CTD profile	-999	131	-999	February-April	2008	-59	0	4600	1000	24.6146	-999	-999	-8.4	0.39	0.06	34.67	-999	28.26	-999	-999	-999	118.89	0.45	0.45	LCDW (WDW)	Atlantic sector of the Southern Ocean
42	Stichel et al 2012a	2012	ANTXXIV/3	CTD profile	-999	131	-999	February-April	2008	-59	0	4600	2000	24.7019	-999	-999	-8.8	0.39	-0.3	34.66	-999	28.326	-999	-999	-999	120.416	0.45	0.45	AABW (WSDW)	Atlantic sector of the Southern Ocean
42	Stichel et al 2012a	2012	ANTXXIV/3	CTD profile	-999	131	-999	February-April	2008	-59	0	4600	3000	25.3827	-999	-999	-9	0.39	-0.53	34.66	-999	28.369	-999	-999	-999	118.702	0.45	0.45	AABW (WSDW)	Atlantic sector of the Southern Ocean
42	Stichel et al 2012a	2012	ANTXXIV/3	CTD profile	-999	131	-999	February-April	2008	-59	0	4600	3800	25.6648	-999	-999	-9.5	0.39	-0.69	34.65	-999	28.401	-999	-999	-999	114.334	0.45	0.45	AABW (WSBW)	Atlantic sector of the Southern Ocean
42	Stichel et al 2012a	2012	ANTXXIV/3	CTD profile	-999	161	-999	February-April	2008	-66.4889	0	4540	200	18.5834	-999	-999	-8.9	0.39	1.06	34.69	-999	28.088	-999	-999	-999	92.4014	0.45	0.45	LCDW (WDW)	Atlantic sector of the Southern Ocean
42	Stichel et al 2012a	2012	ANTXXIV/3	CTD profile	-999	161	-999	February-April	2008	-66.4889	0	4540	440	19.9938	-999	-999	-8.6	0.39	0.77	34.69	-999	28.146	-999	-999	-999	102.178	0.45	0.45	LCDW (WDW)	Atlantic sector of the Southern Ocean
42	Stichel et al 2012a	2012	ANTXXIV/3	CTD profile	-999	161	-999	February-April	2008	-66.4889	0	4540	800	22.2507	-999	-999	-8.8	0.39	0.52	34.69	-999	28.196	-999	-999	-999	108.636	0.45	0.45	LCDW (WDW)	Atlantic sector of the Southern Ocean
42	Stichel et al 2012a	2012	ANTXXIV/3	CTD profile	-999	161	-999	February-April	2008	-66.4889	0	4540	1200	23.6319	-999	-999	-8.5	0.39	0.3	34.69	-999	28.225	-999	-999	-999	117.654	0.45	0.45	LCDW (WDW)	Atlantic sector of the Southern Ocean
42	Stichel et al 2012a	2012	ANTXXIV/3	CTD profile	-999	161	-999	February-April	2008	-66.4889	0	4540	2400	-999	-999	-999	-8.7	0.39	-0.2	34.67	-999	28.308	-999	-999	-999	120.221	0.45	-999	AABW (WSDW)	Atlantic sector of the Southern Ocean
42	Stichel et al 2012a	2012	ANTXXIV/3	CTD profile	-999	161	-999	February-April	2008	-66.4889	0	4540	3350	24.8283	-999	-999	-9.4	0.39	-0.42	34.66	-999	28.348	-999	-999	-999	120.561	0.45	0.45	AABW (WSDW)	Atlantic sector of the Southern Ocean
42	Stichel et al 2012a	2012	ANTXXIV/3	CTD profile	-999	161	-999	February-April	2008	-66.4889	0	4540	4400	26.1125	-999	-999	-9.6	0.39	-0.57	34.65	-999	28.378	-999	-999	-999	124.025	0.45	0.45	AABW (WSDW)	Atlantic sector of the Southern Ocean
42	Stichel et al 2012a	2012	ANTXXIV/3	CTD profile	-999	178	-999	February-April	2008	-66.3833	0	2000	200	17.6217	-999	-999	-9.6	0.39	-1.55	34.42	-999	27.981	-999	-999	-999	65.1643	0.45	0.45	AASW	Atlantic sector of the Southern Ocean
42	Stichel et al 2012a	2012	ANTXXIV/3	CTD profile	-999	178	-999	February-April	2008	-66.3833	0	2000	500	20.0914	-999	-999	-9.2	0.39	0.5	34.65	-999	28.105	-999	-999	-999	89.2681	0.45	0.45	LCDW	Atlantic sector of the Southern Ocean
42	Stichel et al 2012a	2012	ANTXXIV/3	CTD profile	-999	178	-999	February-April	2008	-66.3833	0	2000	800	21.6186	-999	-999	-9.1	0.39	0.35	34.66	-999	28.166	-999	-999	-999	97.6241	0.45	0.45	LCDW	Atlantic sector of the Southern Ocean
42	Stichel et al 2012a	2012	ANTXXIV/3	CTD profile	-999	178	-999	February-April	2008	-66.3833	0	2000	1000	22.6691	-999	-999	-8.9	0.39	0.32	34.67	-999	28.193	-999	-999	-999	103.412	0.45	0.45	LCDW	Atlantic sector of the Southern Ocean
42	Stichel et al 2012a	2012	ANTXXIV/3	CTD profile	-999	178	-999	February-April	2008	-66.3833	0	2000	1500	23.8267	-999	-999	-9	0.39	0.16	34.67	-999	28.231	-999	-999	-999	111.584	0.45	0.45	LCDW	Atlantic sector of the Southern Ocean
42	Stichel et al 2012a	2012	ANTXXIV/3	CTD profile	-999	178	-999	February-April	2008	-66.3833	0	2000	1900	-999	-999	-999	-9	0.39	0.01	34.67	-999	28.262	-999	-999	-999	115.095	0.45	-999	LCDW	Atlantic sector of the Southern Ocean
42	Stichel et al 2012a	2012	ANTXXIV/3	CTD	-999	181	-999	February-April	2008	-69.6	0	1500	1465	23.1166	-999	-999	-8.6	0.3	0.28	34.67	-999	28.204	-999	-999	-999	107.877	0.45	0.45	LCDW	Atlantic sector of the Southern Ocean
42	Stichel et al 2012a	2012	ANTXXIV/3	CTD profile	-999	193	-999	February-April	2008	-66.6056	-27.25	4860	500	22.4257	-999	-999	-8.5	0.39	0.44	34.69	-999	28.197	-999	-999	-999	117.275	0.45	0.45	LCDW (WDW)	Atlantic sector of the Southern Ocean
42	Stichel et al 2012a	2012	ANTXXIV/3	CTD profile	-999	193	-999	February-April	2008	-66.6056	-27.25	4860	1200	24.3519	-999	-999	-8.8	0.39	0.06	34.67	-999	28.254	-999	-999	-999	122.596	0.45	0.45	LCDW (WDW)	Atlantic sector of the Southern Ocean
42	Stichel et al 2012a	2012	ANTXXIV/3	CTD profile	-999	193	-999	February-April	2008	-66.6056	-27.25	4860	2200	24.8089	-999	-999	-9	0.39	-0.29	34.66	-999	28.323	-999	-999	-999	122.216	0.45	0.45	AABW (WSDW)	Atlantic sector of the Southern Ocean
42	Stichel et al 2012a	2012	ANTXXIV/3	CTD profile	-999	193	-999	February-April	2008	-66.6056	-27.25	4860	3200	25.3924	-999	-999	-8.9	0.39	-0.5	34.66	-999	28.366	-999	-999	-999	119.938	0.45	0.45	AABW (WSDW)	Atlantic sector of the Southern Ocean
42	Stichel et al 2012a	2012	ANTXXIV/3	CTD profile	-999	193	-999	February-April	2008	-66.6056	-27.25	4860	4800	27.562	-999	-999	-8.8	0.39	-0.84	34.64	-999	28.429	-999	-999	-999	120.318	0.45	0.45	AABW (WSBW)	Atlantic sector of the Southern Ocean
42	Stichel et al 2012a	2012	ANTXXIV/3	CTD profile	-999	230	-999	February-April	2008	-60.1	-55.2778	3500	250	19.5106	-999	-999	-7.9	0.39	0.26	34.44	-999	27.894	-999	-999	-999	78.0912	0.45	0.45	AASW	Atlantic sector of the Southern Ocean
42	Stichel et al 2012a	2012	ANTXXIV/3	CTD profile	-999	230	-999	February-April	2008	-60.1	-55.2778	3500	400	15.2765	-999	-999	-8.9	0.39	1.91	34.67	-999	27.956	-999	-999	-999	82.1625	0.45	0.45	UCDW	Atlantic sector of the Southern Ocean
42	Stichel et al 2012a	2012	ANTXXIV/3	CTD profile	-999	230	-999	February-April	2008	-60.1	-55.2778	3500	500	17.1151	-999	-999	-8.2	0.39	1.79	34.69	-999	27.99	-999	-999	-999	84.5832	0.45	0.45	LCDW	Atlantic sector of the Southern Ocean
42	Stichel et al 2012a	2012	ANTXXIV/3	CTD profile	-999	230	-999	February-April	2008	-60.1	-55.2778	3500	1000	19.3324	-999	-999	-8.2	0.39	1.35	34.73	-999	28.095	-999	-999	-999	98.4131	0.45	0.45	LCDW	Atlantic sector of the Southern Ocean
42	Stichel et al 2012a	2012	ANTXXIV/3	CTD profile	-999	230	-999	February-April	2008	-60.1	-55.2778	3500	1500	24.2452	-999	-999	-8.3	0.39	0.93	34.72	-999	28.156	-999	-999	-999	109.405	0.45	0.45	LCDW	Atlantic sector of the Southern Ocean
42	Stichel et al 2012a	2012	ANTXXIV/3	CTD profile	-999	230	-999	February-April	2008	-60.1	-55.2778	3500	2000	23.9239	-999	-999	-8	0.39	0.53	34.7	-999	28.205	-999	-999	-999	118.287	0.45	0.45	LCDW	Atlantic sector of the Southern Ocean
42	Stichel et al 2012a	2012	ANTXXIV/3	CTD profile	-999	230	-999	February-April	2008	-60.1	-55.2778	3500	2500	24.8966	-999	-999	-8.2	0.39	0.1	34.68	-999	28.254	-999	-999	-999	-999	0.45	0.45	LCDW	Atlantic sector of the Southern Ocean
42	Stichel et al 2012a	2012	ANTXXIV/3	CTD profile	-999	230	-999	February-April	2008	-60.1	-55.2778	3500	3000	23.9919	-999	-999	-9	0.39	-0.13	34.66	-999	28.286	-999	-999	-999	113.684	0.45	0.45	AABW (WSDW)	Atlantic sector of the Southern Ocean
42	Stichel et al 2012a	2012	ANTXXIV/3	CTD profile	-999	230	-999	February-April	2008	-60.1	-55.2778	3500	3450	24.4976	-999	-999	-8.7	0.39	-0.28	34.66	-999	28.312	-999	-999	-999	113.041	0.45	0.45	AABW (WSDW)	Atlantic sector of the Southern Ocean
42	Stichel et al 2012a	2012	ANTXXIV/3	CTD profile	-999	236	-999	February-April	2008	-59	-58.15	3770	400	15.6855	-999	-999	-8.4	0.39	1.58	34.62	-999	27.939	-999	-999	-999	81.074	0.45	0.45	UCDW	Atlantic sector of the Southern Ocean
42	Stichel et al 2012a	2012	ANTXXIV/3	CTD profile	-999	236	-999	February-April	2008	-59	-58.15	3770	1000	18.6222	-999	-999	-8.6	0.39	1.22	34.71	-999	28.088	-999	-999	-999	96.9739	0.45	0.45	LCDW	Atlantic sector of the Southern Ocean
42	Stichel et al 2012a	2012	ANTXXIV/3	CTD profile	-999	236	-999	February-April	2008	-59	-58.15	3770	1750	20.9372	-999	-999	-8.2	0.39	0.65	34.7	-999	28.182	-999	-999	-999	112.83	0.45	0.45	LCDW	Atlantic sector of the Southern Ocean
42	Stichel et al 2012a	2012	ANTXXIV/3	CTD profile	-999	236	-999	February-April	2008	-59	-58.15	3770	2800	24.3227	-999	-999	-8.6	0.39	-0.01	34.67	-999	28.267	-999	-999	-999	114.433	0.45	0.45	LCDW	Atlantic sector of the Southern Ocean
42	Stichel et al 2012a	2012	ANTXXIV/3	CTD profile	-999	236	-999	February-April	2008	-59	-58.15	3770	3712	24.6533	-999	-999	-8.5	0.39	-0.25	34.66	-999	28.306	-999	-999	-999	113.995	0.45	0.45	AABW (WSDW)	Atlantic sector of the Southern Ocean
42	Stichel et al 2012a	2012	ANTXXIV/3	CTD profile	-999	241	-999	February-April	2008	-57.6222	-60.9056	3460	480	12.4376	-999	-999	-8.3	0.39	2.21	34.46	-999	27.752	-999	-999	-999	66.2368	0.45	0.45	UCDW	Atlantic sector of the Southern Ocean
42	Stichel et al 2012a	2012	ANTXXIV/3	CTD profile	-999	241	-999	February-April	2008	-57.6222	-60.9056	3460	750	13.818	-999	-999	-8.5	0.39	2.13	34.6	-999	27.865	-999	-999	-999	76.2034	0.45	0.45	UCDW	Atlantic sector of the Southern Ocean
42	Stichel et al 2012a	2012	ANTXXIV/3	CTD profile	-999	241	-999	February-April	2008	-57.6222	-60.9056	3460	1250	15.9376	-999	-999	-8.6	0.39	1.85	34.71	-999	27.996	-999	-999	-999	87.5402	0.45	0.45	LCDW	Atlantic sector of the Southern Ocean
42	Stichel et al 2012a	2012	ANTXXIV/3	CTD profile	-999	241	-999	February-April	2008	-57.6222	-60.9056	3460	2800	23.1651	-999	-999	-8.3	0.39	0.69	34.71	-999	28.186	-999	-999	-999	117.207	0.45	0.45	LCDW	Atlantic sector of the Southern Ocean
42	Stichel et al 2012a	2012	ANTXXIV/3	CTD profile	-999	241	-999	February-April	2008	-57.6222	-60.9056	3460	3490	24.6145	-999	-999	-8.5	0.39	0.43	34.7	-999	28.217	-999	-999	-999	117.926	0.45	0.45	LCDW	Atlantic sector of the Southern Ocean
42	Stichel et al 2012a	2012	ANTXXIV/3	CTD profile	-999	244	-999	February-April	2008	-56.9056	-56.9206	4170	200	-999	-999	-999	-8.1	0.39	3.45	34.05	-999	27.249	-999	-999	-999	13.2997	0.45	-999	AAIW	Atlantic sector of the Southern Ocean
42	Stichel et al 2012a	2012	ANTXXIV/3	CTD profile	-999	244	-999	February-April	2008	-56.9056	-56.9206	4170	500	10.9125	-999	-999	-7.9	0.39	3.02	34.22	-999	27.453	-999	-999	-999	32.8543	0.45	0.45	AAIW/UCDW	Atlantic sector of the Southern Ocean
42	Stichel et al 2012a	2012	ANTXXIV/3	CTD profile	-999	244	-999	February-April	2008	-56.9056	-56.9206	4170	750	11.4169	-999	-999	-8	0.39	2.78	34.39	-999	27.617	-999	-999	-999	53.9311	0.45	0.45	UCDW	Atlantic sector of the Southern Ocean
42	Stichel et al 2012a	2012	ANTXXIV/3	CTD profile	-999	244	-999	February-April	2008	-56.9056	-56.9206	4170	1250	13.6819	-999	-999	-8.3	0.39	2.3	34.6	-999	27.846	-999	-999	-999	76.0875	0.45	0.45	UCDW	Atlantic sector of the Southern Ocean
42	Stichel et al 2012a	2012	ANTXXIV/3	CTD profile	-999	244	-999	February-April	2008	-56.9056	-56.9206	4170	1750	-999	-999	-999	-8.2	0.39	1.9	34.69	-999	27.968	-999	-999	-999	82.2486	0.45	-999	LCDW	Atlantic sector of the Southern Ocean
42	Stichel et al 2012a	2012	ANTXXIV/3	CTD profile	-999	244	-999	February-April	2008	-56.9056	-56.9206	4170	4100	23.4665	-999	-999	-8.3	0.39	0.45	34.7	-999	28.215	-999	-999	-999	116.846	0.45	0.45	LCDW	Atlantic sector of the Southern Ocean
42	Stichel et al 2012a	2012	ANTXXIV/3	CTD profile	-999	250	-999	February-April	2008	-55.75	-64.4333	3800	500	10.5036	-999	-999	-7.9	0.39	3.08	34.23	-999	27.458	-999	-999	-999	-999	0.45	0.45	AAIW	Atlantic sector of the Southern Ocean
42	Stichel et al 2012a	2012	ANTXXIV/3	CTD profile	-999	250	-999	February-April	2008	-55.75	-64.4333	3800	900	11.8151	-999	-999	-8.4	0.39	2.6	34.47	-999	27.708	-999	-999	-999	-999	0.45	0.45	UCDW	Atlantic sector of the Southern Ocean
42	Stichel et al 2012a	2012	ANTXXIV/3	CTD profile	-999	250	-999	February-April	2008	-55.75	-64.4333	3800	1600	14.7316	-999	-999	-8	0.39	2.01	34.68	-999	27.941	-999	-999	-999	-999	0.45	0.45	UCDW	Atlantic sector of the Southern Ocean
42	Stichel et al 2012a	2012	ANTXXIV/3	CTD profile	-999	250	-999	February-April	2008	-55.75	-64.4333	3800	2500	19.2255	-999	-999	-8	0.39	1.35	34.72	-999	28.085	-999	-999	-999	-999	0.45	0.45	LCDW	Atlantic sector of the Southern Ocean
42	Stichel et al 2012a	2012	ANTXXIV/3	CTD profile	-999	250	-999	February-April	2008	-55.75	-64.4333	3800	3750	23.7389	-999	-999	-8.4	0.39	0.44	34.7	-999	28.217	-999	-999	-999	-999	0.45	0.45	LCDW	Atlantic sector of the Southern Ocean
43	Stichel et al 2012b	2012	ANTXXIV/3	Fish	-999	S1	-999	February-April	2008	-34.885	16.885	-999	5	24.2	-999	-999	-18.9	0.3	21.029	35.47	-999	-999	-999	-999	-999	-999	0.45	0.45	-999	Atlantic sector of the Southern Ocean
43	Stichel et al 2012b	2012	ANTXXIV/3	Surface CTD	-999	97	-999	February-April	2008	-36.9933	12.9933	-999	100	-999	-999	-999	-15.9	0.4	18.2125	35.55	-999	-999	-999	-999	-999	-999	0.45	-999	-999	Atlantic sector of the Southern Ocean
43	Stichel et al 2012b	2012	ANTXXIV/3	Fish	-999	S2	-999	February-April	2008	-38.8	11.8	-999	5	6.7	-999	-999	-11	0.3	17.5292	34.92	-999	-999	-999	-999	-999	-999	0.45	0.45	-999	Atlantic sector of the Southern Ocean
43	Stichel et al 2012b	2012	ANTXXIV/3	Surface CTD	-999	101	-999	February-April	2008	-42.3433	8.34333	-999	75	8.6	-999	-999	-9.7	0.4	10.2012	34.55	-999	-999	-999	-999	-999	-999	0.45	0.45	-999	Atlantic sector of the Southern Ocean
43	Stichel et al 2012b	2012	ANTXXIV/3	Surface CTD	-999	104	-999	February-April	2008	-47.6633	4.66333	-999	75	8.2	-999	-999	-7.9	0.4	6.40346	33.72	-999	-999	-999	-999	-999	-999	0.45	0.45	-999	Atlantic sector of the Southern Ocean
43	Stichel et al 2012b	2012	ANTXXIV/3	Fish	-999	105	-999	February-April	2008	-47.65	4.65	-999	5	7.4	-999	-999	-7.9	0.3	6.49956	33.71	-999	-999	-999	-999	-999	-999	0.45	0.45	-999	Atlantic sector of the Southern Ocean
43	Stichel et al 2012b	2012	ANTXXIV/3	Surface CTD	-999	113	-999	February-April	2008	-52.9967	0.996667	-999	75	16.1	-999	-999	-7.9	0.4	1.21665	33.79	-999	-999	-999	-999	-999	-999	0.45	0.45	-999	Atlantic sector of the Southern Ocean
43	Stichel et al 2012b	2012	ANTXXIV/3	CTD	-999	113	-999	February-April	2008	-52.9967	0.996667	-999	150	15	-999	-999	-8	0.4	0.194462	34.02	-999	-999	-999	-999	-999	-999	0.45	0.45	-999	Atlantic sector of the Southern Ocean
43	Stichel et al 2012b	2012	ANTXXIV/3	Fish	-999	116	-999	February-April	2008	-54.35	0.35	-999	5	15.8	-999	-999	-8	0.3	1.03979	33.8	-999	-999	-999	-999	-999	-999	0.45	0.45	-999	Atlantic sector of the Southern Ocean
43	Stichel et al 2012b	2012	ANTXXIV/3	Fish	-999	133	-999	February-April	2008	-59.2333	0.233333	-999	5	18.2	-999	-999	-8.6	0.3	0.209822	33.95	-999	-999	-999	-999	-999	-999	0.45	0.45	-999	Atlantic sector of the Southern Ocean
43	Stichel et al 2012b	2012	ANTXXIV/3	Fish	-999	142	-999	February-April	2008	-62.3333	0.333333	-999	5	17.3	-999	-999	-8.6	0.3	0.529808	33.94	-999	-999	-999	-999	-999	-999	0.45	0.45	-999	Atlantic sector of the Southern Ocean
43	Stichel et al 2012b	2012	ANTXXIV/3	Fish	-999	151	-999	February-April	2008	-65.3167	0.316667	-999	5	17.3	-999	-999	-8.5	0.3	-0.18016	33.97	-999	-999	-999	-999	-999	-999	0.45	0.45	-999	Atlantic sector of the Southern Ocean
43	Stichel et al 2012b	2012	ANTXXIV/3	CTD	-999	154	-999	February-April	2008	-70.575	-8.12167	-999	135	19.4	-999	-999	-9.9	0.4	-1.69265	34.02	-999	-999	-999	-999	-999	-999	0.45	0.45	-999	Atlantic sector of the Southern Ocean
43	Stichel et al 2012b	2012	ANTXXIV/3	Fish	-999	156	-999	February-April	2008	-67.1333	0.133333	-999	5	19.5	-999	-999	-8.6	0.3	-0.670138	33.97	-999	-999	-999	-999	-999	-999	0.45	0.45	-999	Atlantic sector of the Southern Ocean
43	Stichel et al 2012b	2012	ANTXXIV/3	Surface CTD	-999	161	-999	February-April	2008	-66.4867	0.486667	-999	100	17.9	-999	-999	-8.7	0.4	0.765729	34.64	-999	-999	-999	-999	-999	-999	0.45	0.45	-999	Atlantic sector of the Southern Ocean
43	Stichel et al 2012b	2012	ANTXXIV/3	Fish	-999	GvN	-999	February-April	2008	-68.53	-4.65	-999	5	16.8	-999	-999	-8.8	0.3	-1.18011	33.84	-999	-999	-999	-999	-999	-999	0.45	0.45	-999	Atlantic sector of the Southern Ocean
43	Stichel et al 2012b	2012	ANTXXIV/3	Snorkel	-999	S3	-999	February-April	2008	-69.0333	-15.7	-999	5	16.9	-999	-999	-8.6	0.3	-999	-999	-999	-999	-999	-999	-999	-999	0.45	0.45	-999	Atlantic sector of the Southern Ocean
43	Stichel et al 2012b	2012	ANTXXIV/3	Surface CTD	-999	186	-999	February-April	2008	-69.05	-17.4167	-999	25	17.2	-999	-999	-8.4	0.3	-1.84042	33.93	-999	-999	-999	-999	-999	-999	0.45	0.45	-999	Atlantic sector of the Southern Ocean
43	Stichel et al 2012b	2012	ANTXXIV/3	Surface CTD	-999	191	-999	February-April	2008	-67.35	-23.6333	-999	25	18.5	-999	-999	-8.5	0.3	-1.85043	34.12	-999	-999	-999	-999	-999	-999	0.45	0.45	-999	Atlantic sector of the Southern Ocean
43	Stichel et al 2012b	2012	ANTXXIV/3	Snorkel	-999	S4	-999	February-April	2008	-65.5667	-36.7667	-999	5	18.5	-999	-999	-9	0.3	-1.4401	34.15	-999	-999	-999	-999	-999	-999	0.45	0.45	-999	Atlantic sector of the Southern Ocean
43	Stichel et al 2012b	2012	ANTXXIV/3	Snorkel	-999	S5	-999	February-April	2008	-64.9833	-42	-999	5	18.3	-999	-999	-8.4	0.3	-1.5501	33.91	-999	-999	-999	-999	-999	-999	0.45	0.45	-999	Atlantic sector of the Southern Ocean
43	Stichel et al 2012b	2012	ANTXXIV/3	Snorkel	-999	S6	-999	February-April	2008	-64.3333	-46.0733	-999	5	18.1	-999	-999	-8.6	0.3	-1.76008	33.25	-999	-999	-999	-999	-999	-999	0.45	0.45	-999	Atlantic sector of the Southern Ocean
43	Stichel et al 2012b	2012	ANTXXIV/3	Surface CTD	-999	210	-999	February-April	2008	-64.0467	-48.2567	-999	25	18.3	-999	-999	-8.5	0.3	-1.83042	33.79	-999	-999	-999	-999	-999	-999	0.45	0.45	-999	Atlantic sector of the Southern Ocean
43	Stichel et al 2012b	2012	ANTXXIV/3	CTD profile	-999	222	-999	February-April	2008	-63.35	-52.85	-999	25	19.9	-999	-999	-8.9	0.3	-1.82044	34.08	-999	-999	-999	-999	-999	-999	0.45	0.45	-999	Atlantic sector of the Southern Ocean
43	Stichel et al 2012b	2012	ANTXXIV/3	CTD profile	-999	222	-999	February-April	2008	-63.35	-52.85	-999	50	21.2	-999	-999	-8.9	0.4	-1.82089	34.1	-999	-999	-999	-999	-999	-999	0.45	0.45	-999	Atlantic sector of the Southern Ocean
43	Stichel et al 2012b	2012	ANTXXIV/3	CTD profile	-999	222	-999	February-April	2008	-63.35	-52.85	-999	100	19.9	-999	-999	-8.9	0.4	-1.5821	34.37	-999	-999	-999	-999	-999	-999	0.45	0.45	-999	Atlantic sector of the Southern Ocean
43	Stichel et al 2012b	2012	ANTXXIV/3	CTD profile	-999	222	-999	February-April	2008	-63.35	-52.85	-999	180	20.4	-999	-999	-8.7	0.4	-1.22457	34.49	-999	-999	-999	-999	-999	-999	0.45	0.45	-999	Atlantic sector of the Southern Ocean
43	Stichel et al 2012b	2012	ANTXXIV/3	CTD profile	-999	222	-999	February-April	2008	-63.35	-52.85	-999	280	21.3	-999	-999	-8.7	0.4	-0.908235	34.54	-999	-999	-999	-999	-999	-999	0.45	0.45	-999	Atlantic sector of the Southern Ocean
43	Stichel et al 2012b	2012	ANTXXIV/3	CTD profile	-999	222	-999	February-April	2008	-63.35	-52.85	-999	480	22.5	-999	-999	-9.1	0.3	-0.915081	34.56	-999	-999	-999	-999	-999	-999	0.45	0.45	-999	Atlantic sector of the Southern Ocean
43	Stichel et al 2012b	2012	ANTXXIV/3	Surface CTD	-999	223	-999	February-April	2008	-63.2833	-53.2167	-999	25	21.1	-999	-999	-8.3	0.3	-1.82044	34.18	-999	-999	-999	-999	-999	-999	0.45	0.45	-999	Atlantic sector of the Southern Ocean
43	Stichel et al 2012b	2012	ANTXXIV/3	Snorkel	-999	S7	-999	February-April	2008	-62.1333	-57.5167	-999	5	22.6	-999	-999	-4	0.3	1.03978	34.06	-999	-999	-999	-999	-999	-999	0.45	0.45	-999	Atlantic sector of the Southern Ocean
43	Stichel et al 2012b	2012	ANTXXIV/3	Snorkel	-999	S8	-999	February-April	2008	-60.05	-55.4	-999	5	14.3	-999	-999	-7.2	0.3	1.77975	33.85	-999	-999	-999	-999	-999	-999	0.45	0.45	-999	Atlantic sector of the Southern Ocean
43	Stichel et al 2012b	2012	ANTXXIV/3	Surface CTD	-999	230	-999	February-April	2008	-60.1	-55.2733	-999	50	18.9	-999	-999	-6.9	0.4	0.787926	34.17	-999	-999	-999	-999	-999	-999	0.45	0.45	-999	Atlantic sector of the Southern Ocean
43	Stichel et al 2012b	2012	ANTXXIV/3	CTD	-999	230	-999	February-April	2008	-60.1	-55.2733	-999	150	19.9	-999	-999	-6.4	0.4	0.563876	34.34	-999	-999	-999	-999	-999	-999	0.45	0.45	-999	Atlantic sector of the Southern Ocean
43	Stichel et al 2012b	2012	ANTXXIV/3	Surface CTD	-999	241	-999	February-April	2008	-57.62	-60.8967	-999	50	11.8	-999	-999	-8.4	0.4	2.83708	33.79	-999	-999	-999	-999	-999	-999	0.45	0.45	-999	Atlantic sector of the Southern Ocean
43	Stichel et al 2012b	2012	ANTXXIV/3	Surface CTD	-999	244	-999	February-April	2008	-56.8967	-62.4667	-999	25	10.2	-999	-999	-8.2	0.4	5.37802	33.92	-999	-999	-999	-999	-999	-999	0.45	0.45	-999	Atlantic sector of the Southern Ocean
43	Stichel et al 2012b	2012	ANTXXIV/3	Surface CTD	-999	244	-999	February-April	2008	-56.8967	-62.4667	-999	50	9.6	-999	-999	-8.2	0.4	5.37603	33.92	-999	-999	-999	-999	-999	-999	0.45	0.45	-999	Atlantic sector of the Southern Ocean
43	Stichel et al 2012b	2012	ANTXXIV/3	CTD	-999	250	-999	February-April	2008	-55.7583	-64.4367	-999	150	9.7	-999	-999	-8.2	0.4	3.63007	34.02	-999	-999	-999	-999	-999	-999	0.45	0.45	-999	Atlantic sector of the Southern Ocean
43	Stichel et al 2012b	2012	ANTXXIII/3	Surface CTD	-999	DRA001	-999	January-February	2006	-55.1167	-65.55	-999	50	8.5	-999	-999	-5.7	0.6	8.31491	33.74	-999	-999	-999	-999	-999	-999	0.45	0.45	-999	Atlantic sector of the Southern Ocean
43	Stichel et al 2012b	2012	ANTXXIII/3	Surface CTD	-999	DRA006	-999	January-February	2006	-55.75	-64.5	-999	20	8.9	-999	-999	-8.6	0.3	5.09846	33.9	-999	-999	-999	-999	-999	-999	0.45	0.45	-999	Atlantic sector of the Southern Ocean
43	Stichel et al 2012b	2012	ANTXXIII/3	Surface CTD	-999	DRA030	-999	January-February	2006	-58.8667	-58.3	-999	20	14.7	-999	-999	-8.2	0.5	2.49889	33.89	-999	-999	-999	-999	-999	-999	0.45	0.45	-999	Atlantic sector of the Southern Ocean
43	Stichel et al 2012b	2012	ANTXXIII/3	Surface CTD	-999	DRA052	-999	January-February	2006	-61.8333	-55.4333	-999	31	21.4	-999	-999	-6.3	0.3	-999	-999	-999	-999	-999	-999	-999	-999	0.45	0.45	-999	Atlantic sector of the Southern Ocean
43	Stichel et al 2012b	2012	ANTXXIII/3	Surface CTD	-999	DRA062	-999	January-February	2006	-60.65	-55.7833	-999	20	17.7	-999	-999	-7.2	0.4	0.619199	34.33	-999	-999	-999	-999	-999	-999	0.45	0.45	-999	Atlantic sector of the Southern Ocean
44	Pahnke et al 2012	2012	KN193-6	CTD profile	KN193-6-Nd-Th-22	BATS (INTERCAL)	-999	June-July	2008	31.7672	-64.1006	4500	20	14.01	0.512165	1e-05	-9.2	0.2	23.366	36.518	24.98	-999	-999	-999	-999	-999	0.45	0.45	-999	Atlantic
44	Pahnke et al 2012	2012	KN193-6	CTD profile	KN193-6-Nd-Th-019	BATS (INTERCAL)	-999	June-July	2008	31.7672	-64.1006	4500	75	13.5805	0.51212	1.2e-05	-10.1	0.3	19.848	36.586	26.013	-999	-999	-999	-999	-999	0.45	0.45	-999	Atlantic
44	Pahnke et al 2012	2012	KN193-6	CTD profile	KN193-6-Nd-Th-016	BATS (INTERCAL)	-999	June-July	2008	31.7672	-64.1006	4500	500	-999	0.512118	1.1e-05	-10.1	0.2	16.855	36.353	26.588	-999	-999	-999	-999	-999	0.45	-999	-999	Atlantic
44	Pahnke et al 2012	2012	KN193-6	CTD profile	KN193-6-Nd-Th-013	BATS (INTERCAL)	-999	June-July	2008	31.7672	-64.1006	4500	1000	17.8763	0.511957	9e-06	-13.3	0.3	6.414	35.065	27.55	-999	-999	-999	-999	-999	0.45	0.45	-999	Atlantic
44	Pahnke et al 2012	2012	KN193-6	CTD profile	KN193-6-Nd-Th-010	BATS (INTERCAL)	-999	June-July	2008	31.7672	-64.1006	4500	2000	16.7677	0.511967	1e-05	-13.1	0.3	3.493	34.964	27.81	-999	-999	-999	-999	-999	0.45	0.45	-999	Atlantic
44	Pahnke et al 2012	2012	KN193-6	CTD profile	KN193-6-Nd-Th-007	BATS (INTERCAL)	-999	June-July	2008	31.7672	-64.1006	4500	3000	18.5692	0.511999	1.1e-05	-12.5	0.3	2.506	34.927	27.872	-999	-999	-999	-999	-999	0.45	0.45	-999	Atlantic
44	Pahnke et al 2012	2012	KN193-6	CTD profile	KN193-6-Nd-Th-004	BATS (INTERCAL)	-999	June-July	2008	31.7672	-64.1006	4500	3750	24.043	0.511994	1.2e-05	-12.6	0.3	1.949	34.894	27.891	-999	-999	-999	-999	-999	0.45	0.45	-999	Atlantic
44	Pahnke et al 2012	2012	KN193-6	CTD profile	KN193-6-Nd-Th-001	BATS (INTERCAL)	-999	June-July	2008	31.7672	-64.1006	4500	4500	27.6459	0.511994	1.3e-05	-12.6	0.3	1.815	34.881	27.891	-999	-999	-999	-999	-999	0.45	0.45	-999	Atlantic
44	Pahnke et al 2012	2012	KN195-8	CTD profile	KN195-8-Nd-2323_UH	SAFe (INTERCAL)	-999	May	2009	30	-140	-999	20	6.23593	-999	-999	-999	-999	19.23	34.75	24.769	-999	-999	-999	-999	-999	0.45	0.45	-999	North Pacific	Measured at the University of Hawaii
44	Pahnke et al 2012	2012	KN195-8	CTD profile	KN195-8-Nd-2321_UH	SAFe (INTERCAL)	-999	May	2009	30	-140	-999	100	7.62169	0.512362	1.4e-05	-5.4	0.3	18.06	34.89	25.172	-999	-999	-999	-999	-999	0.45	0.45	-999	North Pacific	Measured at the University of Hawaii
44	Pahnke et al 2012	2012	KN195-8	CTD profile	KN195-8-Nd-2318_UH	SAFe (INTERCAL)	-999	May	2009	30	-140	-999	500	15.2434	0.512425	6e-06	-4.2	0.1	6.43	34.01	26.707	-999	-999	-999	-999	-999	0.45	0.45	-999	North Pacific	Measured at the University of Hawaii
44	Pahnke et al 2012	2012	KN195-8	CTD profile	KN195-8-Nd-2314_UH	SAFe (INTERCAL)	-999	May	2009	30	-140	-999	850	19.4007	0.512473	9e-06	-3.2	0.2	4.11	34.31	27.215	-999	-999	-999	-999	-999	0.45	0.45	-999	North Pacific	Measured at the University of Hawaii
44	Pahnke et al 2012	2012	KN195-8	CTD profile	KN195-8-Nd-2311_UH	SAFe (INTERCAL)	-999	May	2009	30	-140	-999	1000	19.4007	0.512487	5e-06	-2.9	0.1	3.69	34.41	27.34	-999	-999	-999	-999	-999	0.45	0.45	-999	North Pacific	Measured at the University of Hawaii
44	Pahnke et al 2012	2012	KN195-8	CTD profile	KN195-8-Nd-2308_UH	SAFe (INTERCAL)	-999	May	2009	30	-140	-999	2000	29.7939	-999	-999	-999	-999	1.88	34.62	27.663	-999	-999	-999	-999	-999	0.45	0.45	-999	North Pacific	Measured at the University of Hawaii
44	Pahnke et al 2012	2012	KN195-8	CTD profile	KN195-8-Nd-2305_UH	SAFe (INTERCAL)	-999	May	2009	30	-140	-999	3000	44.3444	0.512475	4e-06	-3.2	0.1	1.33	34.66	27.736	-999	-999	-999	-999	-999	0.45	0.45	-999	North Pacific	Measured at the University of Hawaii
44	Pahnke et al 2012	2012	KN195-8	CTD profile	KN195-8-Nd-2302_UH	SAFe (INTERCAL)	-999	May	2009	30	-140	-999	4500	54.0447	0.512446	4e-06	-3.7	0.1	1.14	34.68	27.753	-999	-999	-999	-999	-999	0.45	0.45	-999	North Pacific	Measured at the University of Hawaii
44	Pahnke et al 2012	2012	KN195-8	CTD profile	KN195-8-Nd-2324_ICL	SAFe (INTERCAL)	-999	May	2009	30	-140	-999	20	5.54305	0.512463	1.9e-05	-3.4	0.4	19.23	34.75	24.769	-999	-999	-999	-999	-999	0.45	0.45	-999	North Pacific	Measured at Imperial College London
44	Pahnke et al 2012	2012	KN195-8	CTD profile	KN195-8-Nd-2320_ICL	SAFe (INTERCAL)	-999	May	2009	30	-140	-999	100	6.92881	0.512475	1.1e-05	-3.2	0.2	18.06	34.89	25.172	-999	-999	-999	-999	-999	0.45	0.45	-999	North Pacific	Measured at Imperial College London
44	Pahnke et al 2012	2012	KN195-8	CTD profile	KN195-8-Nd-2317_ICL	SAFe (INTERCAL)	-999	May	2009	30	-140	-999	500	14.5505	0.512471	1.6e-05	-3.3	0.3	6.43	34.01	26.707	-999	-999	-999	-999	-999	0.45	0.45	-999	North Pacific	Measured at Imperial College London
44	Pahnke et al 2012	2012	KN195-8	CTD profile	KN195-8-Nd-2315_ICL	SAFe (INTERCAL)	-999	May	2009	30	-140	-999	850	19.4007	0.512483	2.1e-05	-3	0.4	4.11	34.31	27.215	-999	-999	-999	-999	-999	0.45	0.45	-999	North Pacific	Measured at Imperial College London
44	Pahnke et al 2012	2012	KN195-8	CTD profile	KN195-8-Nd-2312_ICL	SAFe (INTERCAL)	-999	May	2009	30	-140	-999	1000	20.0935	0.512494	1.8e-05	-2.8	0.3	3.69	34.41	27.34	-999	-999	-999	-999	-999	0.45	0.45	-999	North Pacific	Measured at Imperial College London
44	Pahnke et al 2012	2012	KN195-8	CTD profile	KN195-8-Nd-2309_ICL	SAFe (INTERCAL)	-999	May	2009	30	-140	-999	2000	29.7939	0.512503	8e-06	-2.6	0.2	1.88	34.62	27.663	-999	-999	-999	-999	-999	0.45	0.45	-999	North Pacific	Measured at Imperial College London
44	Pahnke et al 2012	2012	KN195-8	CTD profile	KN195-8-Nd-2306_ICL	SAFe (INTERCAL)	-999	May	2009	30	-140	-999	3000	44.3444	0.512479	8e-06	-3.1	0.2	1.33	34.66	27.736	-999	-999	-999	-999	-999	0.45	0.45	-999	North Pacific	Measured at Imperial College London
44	Pahnke et al 2012	2012	KN195-8	CTD profile	KN195-8-Nd-2303_ICL	SAFe (INTERCAL)	-999	May	2009	30	-140	-999	4500	54.0447	0.51246	5e-06	-3.5	0.1	1.14	34.68	27.753	-999	-999	-999	-999	-999	0.45	0.45	-999	North Pacific	Measured at Imperial College London
45	Chen et al 2013	2013	Oceania 15/2011	Surface CTD	-999	1	-999	11	2011	54.9167	18.9833	-999	5	14.6	-999	-999	-14.4	0.08	11.4396	7.04	-999	-999	-999	-999	-999	-999	0.45	0.45	-999	Baltic Sea
45	Chen et al 2013	2013	Oceania 15/2011	Surface CTD	-999	1	-999	11	2011	55.0167	18.9833	-999	90	69.5	-999	-999	-13.5	0.08	5.08685	10.79	-999	-999	-999	-999	-999	-999	0.45	0.45	-999	Baltic Sea
45	Chen et al 2013	2013	Oceania 15/2011	Surface CTD	-999	2	-999	11	2011	55.3167	18.4167	-999	5	18.5	-999	-999	-15.4	0.06	10.7496	7.03	-999	-999	-999	-999	-999	-999	0.45	0.45	-999	Baltic Sea
45	Chen et al 2013	2013	Oceania 15/2011	Surface CTD	-999	2	-999	11	2011	55.3667	18.3667	-999	80	19.4	-999	-999	-14.3	0.08	5.02741	9.81	-999	-999	-999	-999	-999	-999	0.45	0.45	-999	Baltic Sea
45	Chen et al 2013	2013	Oceania 15/2011	Surface pump	-999	3	-999	11	2011	56.1	16.3167	-999	5	20.8	-999	-999	-15.6	0.08	-999	-999	-999	-999	-999	-999	-999	-999	0.45	0.45	-999	Baltic Sea
45	Chen et al 2013	2013	Oceania 15/2011	CTD profile	-999	4	-999	11	2011	57.1833	19.7833	-999	5	23.1	-999	-999	-15.2	0.1	10.5096	6.91	-999	-999	-999	-999	-999	-999	0.45	0.45	-999	Baltic Sea
45	Chen et al 2013	2013	Oceania 15/2011	CTD profile	-999	4	-999	11	2011	57.2333	19.9833	-999	80	21.1	-999	-999	-14.3	0.12	5.28718	9.99	-999	-999	-999	-999	-999	-999	0.45	0.45	-999	Baltic Sea
45	Chen et al 2013	2013	Oceania 15/2011	CTD profile	-999	4	-999	11	2011	57.2333	19.9833	-999	110	11.9	-999	-999	-13.9	0.12	5.67546	11.09	-999	-999	-999	-999	-999	-999	0.45	0.45	-999	Baltic Sea
45	Chen et al 2013	2013	Oceania 15/2011	CTD profile	-999	4	-999	11	2011	57.25	19.9167	-999	130	31.2	-999	-999	-14.1	0.1	6.27376	11.64	-999	-999	-999	-999	-999	-999	0.45	0.45	-999	Baltic Sea
45	Chen et al 2013	2013	Oceania 15/2011	CTD profile	-999	4	-999	11	2011	57.25	19.9	-999	160	102	-999	-999	-13.6	0.16	6.42194	12.04	-999	-999	-999	-999	-999	-999	0.45	0.45	-999	Baltic Sea
45	Chen et al 2013	2013	Oceania 15/2011	CTD profile	-999	4	-999	11	2011	57.25	19.95	-999	220	150.5	-999	-999	-13.1	0.35	6.4187	12.28	-999	-999	-999	-999	-999	-999	0.45	0.45	-999	Baltic Sea
45	Chen et al 2013	2013	Oceania 15/2011	Surface CTD	-999	5	-999	11	2011	58.65	18.4	-999	60	22.7	-999	-999	-15.3	0.08	3.37924	8.11	-999	-999	-999	-999	-999	-999	0.45	0.45	-999	Baltic Sea
45	Chen et al 2013	2013	Oceania 15/2011	CTD	-999	5	-999	11	2011	58.6667	18.3833	-999	344	48.6	-999	-999	-14.5	0.12	5.86472	10.66	-999	-999	-999	-999	-999	-999	0.45	0.45	-999	Baltic Sea
45	Chen et al 2013	2013	Oceania 15/2011	Surface CTD	-999	5	-999	11	2011	58.55	18.55	-999	5	23.5	-999	-999	-16	0.12	9.43967	6.79	-999	-999	-999	-999	-999	-999	0.45	0.45	-999	Baltic Sea
45	Chen et al 2013	2013	Oceania 15/2011	Surface pump	-999	6	-999	11	2011	58.2667	19.7667	-999	5	21.8	-999	-999	-15.3	0.1	10.0596	6.79	-999	-999	-999	-999	-999	-999	0.45	0.45	-999	Baltic Sea
45	Chen et al 2013	2013	Oceania 15/2011	CTD profile	-999	7	-999	11	2011	60.0833	19.2833	-999	5	34.6	-999	-999	-17.1	0.1	7.98974	5.64	-999	-999	-999	-999	-999	-999	0.45	0.45	-999	Baltic Sea
45	Chen et al 2013	2013	Oceania 15/2011	CTD profile	-999	7	-999	11	2011	60.1	19.35	-999	60	29	-999	-999	-16.8	0.1	5.2183	6.95	-999	-999	-999	-999	-999	-999	0.45	0.45	-999	Baltic Sea
45	Chen et al 2013	2013	Oceania 15/2011	CTD profile	-999	7	-999	11	2011	60.1333	19.2667	-999	260	28.1	-999	-999	-16.9	0.1	3.36676	7.11	-999	-999	-999	-999	-999	-999	0.45	0.45	-999	Baltic Sea
45	Chen et al 2013	2013	Oceania 15/2011	Surface CTD	-999	8	-999	11	2011	59.3667	21.9333	-999	5	21.7	-999	-999	-16.3	0.12	10.4796	6.75	-999	-999	-999	-999	-999	-999	0.45	0.45	-999	Baltic Sea
45	Chen et al 2013	2013	Oceania 15/2011	Surface CTD	-999	8	-999	11	2011	59.3667	21.9833	-999	98	60.7	-999	-999	-14.7	0.12	5.66609	10.48	-999	-999	-999	-999	-999	-999	0.45	0.45	-999	Baltic Sea
46	Grenier et al 2013	2013	FLUSEC-01	CTD profile	-999	43	25	8	2007	-17.5333	163.683	3500	183	-999	0.51257	2.3e-05	-1.8	0.4	21.18	35.686	24.98	-999	-999	-999	-999	-999	0.4	-999	TW	Equatorial Pacific
46	Grenier et al 2013	2013	FLUSEC-01	CTD profile	-999	43	25	8	2007	-17.5333	163.683	3500	241	-999	0.512537	2e-05	-2.5	0.4	18.94	35.591	25.5	-999	-999	-999	-999	-999	0.4	-999	-999	Equatorial Pacific
46	Grenier et al 2013	2013	FLUSEC-01	CTD profile	-999	43	25	8	2007	-17.5333	163.683	3500	756	9.7	0.512337	4.4e-05	-6.4	0.9	5.56	34.403	27.14	-999	-999	-999	-999	-999	0.4	0.4	AAIW	Equatorial Pacific
46	Grenier et al 2013	2013	FLUSEC-01	CTD profile	-999	22	20	8	2007	-10.9667	156.233	3000	50	-999	0.512711	1.7e-05	0.9	0.3	27.77	34.61	22.18	-999	-999	-999	-999	-999	0.4	-999	SW	Equatorial Pacific
46	Grenier et al 2013	2013	FLUSEC-01	CTD profile	-999	22	20	8	2007	-10.9667	156.233	3000	171	-999	0.512647	1.6e-05	-0.3	0.3	21.06	35.744	25.06	-999	-999	-999	-999	-999	0.4	-999	TW	Equatorial Pacific
46	Grenier et al 2013	2013	FLUSEC-01	CTD profile	-999	22	20	8	2007	-10.9667	156.233	3000	221	8.6	0.512249	2.5e-05	-3.4	0.5	18.32	35.519	25.61	-999	-999	-999	-999	-999	0.4	0.4	-999	Equatorial Pacific
46	Grenier et al 2013	2013	FLUSEC-01	CTD profile	-999	22	20	8	2007	-10.9667	156.233	3000	635	8.9	0.51246	2.4e-05	-4	0.5	5.93	34.443	27.13	-999	-999	-999	-999	-999	0.4	0.4	AAIW	Equatorial Pacific
46	Grenier et al 2013	2013	EUC-Fe	CTD profile	-999	30	30	9	2006	-5.98333	147.7	1040	25	-999	0.512658	1.4e-05	-0.1	0.3	27.3	34.575	22.3	-999	-999	-999	-999	-999	0.4	-999	SW	Equatorial Pacific
46	Grenier et al 2013	2013	EUC-Fe	CTD profile	-999	30	30	9	2006	-5.98333	147.7	1040	150	-999	0.512624	1.3e-05	-0.8	0.3	22.99	35.635	24.42	-999	-999	-999	-999	-999	0.4	-999	TW	Equatorial Pacific
46	Grenier et al 2013	2013	EUC-Fe	CTD profile	-999	30	30	9	2006	-5.98333	147.7	1040	200	-999	0.512623	3e-05	-0.8	0.6	19.25	35.57	25.39	-999	-999	-999	-999	-999	0.4	-999	TW	Equatorial Pacific
46	Grenier et al 2013	2013	EUC-Fe	CTD profile	-999	30	30	9	2006	-5.98333	147.7	1040	800	8	0.512441	2e-05	-4.4	0.4	5.49	34.487	27.21	-999	-999	-999	-999	-999	0.4	0.4	AAIW	Equatorial Pacific
46	Grenier et al 2013	2013	EUC-Fe	CTD profile	-999	29	28	9	2006	-4.15	145.467	2089	40	-999	0.512694	2e-05	0.6	0.4	27.32	34.724	22.41	-999	-999	-999	-999	-999	0.4	-999	SW	Equatorial Pacific
46	Grenier et al 2013	2013	EUC-Fe	CTD profile	-999	29	28	9	2006	-4.15	145.467	2089	188	-999	0.512609	2.2e-05	-1.1	0.4	19.42	35.477	25.28	-999	-999	-999	-999	-999	0.4	-999	TW	Equatorial Pacific
46	Grenier et al 2013	2013	EUC-Fe	CTD profile	-999	29	28	9	2006	-4.15	145.467	2089	320	-999	0.512506	5e-06	-2.6	0.1	13.31	35.059	26.37	-999	-999	-999	-999	-999	0.4	-999	CW	Equatorial Pacific
46	Grenier et al 2013	2013	EUC-Fe	CTD profile	-999	29	28	9	2006	-4.15	145.467	2089	737	8.7	0.512515	1.2e-05	-2.9	0.2	5.74	34.49	27.18	-999	-999	-999	-999	-999	0.4	0.4	AAIW	Equatorial Pacific
46	Grenier et al 2013	2013	EUC-Fe	CTD profile	-999	29	28	9	2006	-4.15	145.467	2089	1300	12.4	0.512601	6e-06	-0.7	0.1	3.42	34.574	27.51	-999	-999	-999	-999	-999	0.4	0.4	-999	Equatorial Pacific
46	Grenier et al 2013	2013	EUC-Fe	CTD profile	-999	28	27	9	2006	-3.35	143.867	2252	40	8.4	0.512754	2.4e-05	2.3	0.5	27.63	34.706	22.29	-999	-999	-999	-999	-999	0.4	0.4	SW	Equatorial Pacific
46	Grenier et al 2013	2013	EUC-Fe	CTD profile	-999	28	27	9	2006	-3.35	143.867	2252	100	8.6	0.512723	2.7e-05	1.7	0.5	26.49	34.853	22.77	-999	-999	-999	-999	-999	0.4	0.4	-999	Equatorial Pacific
46	Grenier et al 2013	2013	EUC-Fe	CTD profile	-999	28	27	9	2006	-3.35	143.867	2252	191	2.6	0.512598	2.1e-05	-0.8	0.4	19.27	35.461	25.3	-999	-999	-999	-999	-999	0.4	0.4	TW	Equatorial Pacific
46	Grenier et al 2013	2013	EUC-Fe	CTD profile	-999	28	27	9	2006	-3.35	143.867	2252	320	5.6	0.512579	7e-06	-1.2	0.1	13.79	35.099	26.31	-999	-999	-999	-999	-999	0.4	0.4	CW	Equatorial Pacific
46	Grenier et al 2013	2013	EUC-Fe	CTD profile	-999	28	27	9	2006	-3.35	143.867	2252	500	8.4	0.51251	1.8e-05	-2.5	0.3	8.21	34.613	26.94	-999	-999	-999	-999	-999	0.4	0.4	SAMW	Equatorial Pacific
46	Grenier et al 2013	2013	EUC-Fe	CTD profile	-999	28	27	9	2006	-3.35	143.867	2252	800	9.3	0.512531	1.5e-05	-2.1	0.2	5.53	34.496	27.21	-999	-999	-999	-999	-999	0.4	0.4	AAIW	Equatorial Pacific
46	Grenier et al 2013	2013	EUC-Fe	CTD profile	-999	28	27	9	2006	-3.35	143.867	2252	1300	16.1	0.512573	1.7e-05	-1.3	0.3	3.41	34.58	27.51	-999	-999	-999	-999	-999	0.4	0.4	-999	Equatorial Pacific
46	Grenier et al 2013	2013	EUC-Fe	CTD profile	-999	28	27	9	2006	-3.35	143.867	2252	2000	19.2	0.512602	1e-05	-0.7	0.2	2.35	34.626	27.64	-999	-999	-999	-999	-999	0.4	0.4	UCDW	Equatorial Pacific
46	Grenier et al 2013	2013	EUC-Fe	CTD profile	-999	26	26	9	2006	2	145	4488	130	4.6	0.512581	5e-06	-1.1	0.1	24.41	35.281	23.73	-999	-999	-999	-999	-999	0.4	0.4	-999	Equatorial Pacific
46	Grenier et al 2013	2013	EUC-Fe	CTD profile	-999	26	26	9	2006	2	145	4488	160	4.5	0.512594	5e-06	-0.9	0.1	19.94	35.402	25.08	-999	-999	-999	-999	-999	0.4	0.4	TW	Equatorial Pacific
46	Grenier et al 2013	2013	EUC-Fe	CTD profile	-999	26	26	9	2006	2	145	4488	265	6.9	0.512519	5e-06	-2.3	0.1	10.39	34.52	26.51	-999	-999	-999	-999	-999	0.4	0.4	CW	Equatorial Pacific
46	Grenier et al 2013	2013	EUC-Fe	CTD profile	-999	26	26	9	2006	2	145	4488	480	7.3	0.512514	5e-06	-2.4	0.1	8.28	34.608	26.92	-999	-999	-999	-999	-999	0.4	0.4	SAMW	Equatorial Pacific
46	Grenier et al 2013	2013	EUC-Fe	CTD profile	-999	25	25	9	2006	0	149.5	3368	25	6.1	0.512615	7e-06	-0.4	0.1	29.41	33.954	21.14	-999	-999	-999	-999	-999	0.4	0.4	SW	Equatorial Pacific
46	Grenier et al 2013	2013	EUC-Fe	CTD profile	-999	25	25	9	2006	0	149.5	3368	130	4.5	0.512606	7e-06	-0.6	0.1	22.12	35.438	24.52	-999	-999	-999	-999	-999	0.4	0.4	TW	Equatorial Pacific
46	Grenier et al 2013	2013	EUC-Fe	CTD profile	-999	25	25	9	2006	0	149.5	3368	145	3.5	0.512604	6e-06	-0.7	0.1	19.9	35.413	25.1	-999	-999	-999	-999	-999	0.4	0.4	TW	Equatorial Pacific
46	Grenier et al 2013	2013	EUC-Fe	CTD profile	-999	25	25	9	2006	0	149.5	3368	205	6.1	0.512552	8e-06	-1.7	0.2	15.54	35.188	26	-999	-999	-999	-999	-999	0.4	0.4	-999	Equatorial Pacific
46	Grenier et al 2013	2013	EUC-Fe	CTD profile	-999	25	25	9	2006	0	149.5	3368	275	5.4	0.512528	4e-06	-2.1	0.1	13.18	35.009	26.36	-999	-999	-999	-999	-999	0.4	0.4	CW	Equatorial Pacific
46	Grenier et al 2013	2013	EUC-Fe	CTD profile	-999	25	25	9	2006	0	149.5	3368	375	7	0.512514	7e-06	-2.4	0.1	10.25	34.747	26.71	-999	-999	-999	-999	-999	0.4	0.4	SAMW	Equatorial Pacific
46	Grenier et al 2013	2013	EUC-Fe	CTD profile	-999	25	25	9	2006	0	149.5	3368	680	7.9	0.512515	5e-06	-2.4	0.1	6.25	34.547	27.16	-999	-999	-999	-999	-999	0.4	0.4	-999	Equatorial Pacific
46	Grenier et al 2013	2013	EUC-Fe	CTD profile	-999	25	25	9	2006	0	149.5	3368	800	8.3	0.512522	5e-06	-2.3	0.1	5.51	34.531	27.24	-999	-999	-999	-999	-999	0.4	0.4	EqIW	Equatorial Pacific
46	Grenier et al 2013	2013	EUC-Fe	CTD profile	-999	24	23	8	2006	-3.36667	152.483	1673	40	5.8	0.512721	5e-06	1.6	0.1	28.76	34.567	21.82	-999	-999	-999	-999	-999	0.4	0.4	SW	Equatorial Pacific
46	Grenier et al 2013	2013	EUC-Fe	CTD profile	-999	24	23	8	2006	-3.36667	152.483	1673	150	4.4	0.512631	1.2e-05	-0.1	0.2	22.56	35.588	24.51	-999	-999	-999	-999	-999	0.4	0.4	TW	Equatorial Pacific
46	Grenier et al 2013	2013	EUC-Fe	CTD profile	-999	24	23	8	2006	-3.36667	152.483	1673	200	5.3	0.512552	6e-06	-1.7	0.1	17.6	35.451	25.72	-999	-999	-999	-999	-999	0.4	0.4	-999	Equatorial Pacific
46	Grenier et al 2013	2013	EUC-Fe	CTD profile	-999	24	23	8	2006	-3.36667	152.483	1673	285	5.6	0.512521	8e-06	-2.3	0.2	13.03	35.033	26.41	-999	-999	-999	-999	-999	0.4	0.4	CW	Equatorial Pacific
46	Grenier et al 2013	2013	EUC-Fe	CTD profile	-999	24	23	8	2006	-3.36667	152.483	1673	370	6.8	0.512512	4e-06	-2.5	0.1	9.91	34.725	26.75	-999	-999	-999	-999	-999	0.4	0.4	SAMW	Equatorial Pacific
46	Grenier et al 2013	2013	EUC-Fe	CTD profile	-999	24	23	8	2006	-3.36667	152.483	1673	700	7.7	0.512498	4e-06	-2.7	0.1	6.32	34.535	27.14	-999	-999	-999	-999	-999	0.4	0.4	-999	Equatorial Pacific
46	Grenier et al 2013	2013	EUC-Fe	CTD profile	-999	24	23	8	2006	-3.36667	152.483	1673	800	8.6	0.512498	6e-06	-2.7	0.1	5.31	34.52	27.26	-999	-999	-999	-999	-999	0.4	0.4	EqIW	Equatorial Pacific
46	Grenier et al 2013	2013	EUC-Fe	CTD profile	-999	24	23	8	2006	-3.36667	152.483	1673	1619	12.2	0.512523	4e-06	-2.2	0.1	2.64	34.609	27.61	-999	-999	-999	-999	-999	0.4	0.4	-999	Equatorial Pacific
46	Grenier et al 2013	2013	EUC-Fe	CTD profile	-999	23	22	9	2006	-1.35	156	1997	50	4.2	0.512613	6e-06	-0.5	0.1	29.29	34.639	21.7	-999	-999	-999	-999	-999	0.4	0.4	SW	Equatorial Pacific
46	Grenier et al 2013	2013	EUC-Fe	CTD profile	-999	23	22	9	2006	-1.35	156	1997	140	3.5	0.512581	1.3e-05	-1.1	0.3	23.34	35.688	24.36	-999	-999	-999	-999	-999	0.4	0.4	TW	Equatorial Pacific
46	Grenier et al 2013	2013	EUC-Fe	CTD profile	-999	23	22	9	2006	-1.35	156	1997	185	3.7	0.512584	8e-06	-1	0.2	20.16	35.548	25.14	-999	-999	-999	-999	-999	0.4	0.4	TW	Equatorial Pacific
46	Grenier et al 2013	2013	EUC-Fe	CTD profile	-999	23	22	9	2006	-1.35	156	1997	220	3.9	0.512506	5e-06	-2.6	0.2	15.23	35.238	26.1	-999	-999	-999	-999	-999	0.4	0.4	CW	Equatorial Pacific
46	Grenier et al 2013	2013	EUC-Fe	CTD profile	-999	23	22	9	2006	-1.35	156	1997	220	4.3	0.512499	7e-06	-2.7	0.1	15.23	35.238	26.1	-999	-999	-999	-999	-999	0.4	0.4	CW	Equatorial Pacific
46	Grenier et al 2013	2013	EUC-Fe	CTD profile	-999	23	22	9	2006	-1.35	156	1997	220	4.4	0.512501	1.1e-05	-2.7	0.2	15.23	35.238	26.1	-999	-999	-999	-999	-999	0.4	0.4	CW	Equatorial Pacific
46	Grenier et al 2013	2013	EUC-Fe	CTD profile	-999	22	21	9	2006	0.35	156	2048	20	6.7	0.512626	1.5e-05	-0.2	0.3	29.7	33.93	21.03	-999	-999	-999	-999	-999	0.4	0.4	SW	Equatorial Pacific
46	Grenier et al 2013	2013	EUC-Fe	CTD profile	-999	22	21	9	2006	0.35	156	2048	140	5.1	0.51257	2.7e-05	-1.3	0.5	20.03	35.202	24.91	-999	-999	-999	-999	-999	0.4	0.4	TW	Equatorial Pacific
46	Grenier et al 2013	2013	EUC-Fe	CTD profile	-999	22	21	9	2006	0.35	156	2048	190	5	0.512582	1e-05	-1.1	0.2	17.25	35.305	25.69	-999	-999	-999	-999	-999	0.4	0.4	-999	Equatorial Pacific
46	Grenier et al 2013	2013	EUC-Fe	CTD profile	-999	22	21	9	2006	0.35	156	2048	260	7.2	0.512538	1.7e-05	-2	0.3	12.23	34.825	26.41	-999	-999	-999	-999	-999	0.4	0.4	CW	Equatorial Pacific
46	Grenier et al 2013	2013	EUC-Fe	CTD profile	-999	22	21	9	2006	0.35	156	2048	385	7.3	0.512467	2.6e-05	-3.3	0.5	10.08	34.744	26.74	-999	-999	-999	-999	-999	0.4	0.4	SAMW	Equatorial Pacific
46	Grenier et al 2013	2013	EUC-Fe	CTD profile	-999	22	21	9	2006	0.35	156	2048	500	9.3	0.512413	1.9e-05	-4.4	0.4	8.09	34.605	26.95	-999	-999	-999	-999	-999	0.4	0.4	-999	Equatorial Pacific
46	Grenier et al 2013	2013	EUC-Fe	CTD profile	-999	22	21	9	2006	0.35	156	2048	640	8.6	0.512526	1.2e-05	-2.2	0.2	6.49	34.554	27.14	-999	-999	-999	-999	-999	0.4	0.4	-999	Equatorial Pacific
46	Grenier et al 2013	2013	EUC-Fe	CTD profile	-999	22	21	9	2006	0.35	156	2048	800	8.6	0.51249	2.4e-05	-2.9	0.5	5.32	34.532	27.27	-999	-999	-999	-999	-999	0.4	0.4	EqIW	Equatorial Pacific
46	Grenier et al 2013	2013	EUC-Fe	CTD profile	-999	21	20	9	2006	2	156	2587	25	5.4	0.512576	6e-06	-1.2	0.1	29.7	33.91	21.01	-999	-999	-999	-999	-999	0.4	0.4	SW	Equatorial Pacific
46	Grenier et al 2013	2013	EUC-Fe	CTD profile	-999	21	20	9	2006	2	156	2587	150	3.9	0.512581	5e-06	-1.1	0.1	22.35	35.305	24.35	-999	-999	-999	-999	-999	0.4	0.4	TW	Equatorial Pacific
46	Grenier et al 2013	2013	EUC-Fe	CTD profile	-999	21	20	9	2006	2	156	2587	205	6.7	0.512509	8e-06	-2.5	0.1	11.49	34.655	26.42	-999	-999	-999	-999	-999	0.4	0.4	CW	Equatorial Pacific
46	Grenier et al 2013	2013	EUC-Fe	CTD profile	-999	21	20	9	2006	2	156	2587	355	6.6	0.512528	4e-06	-2.2	0.1	10.01	34.72	26.73	-999	-999	-999	-999	-999	0.4	0.4	SAMW	Equatorial Pacific
46	Grenier et al 2013	2013	EUC-Fe	CTD profile	-999	21	20	9	2006	2	156	2587	355	6.6	0.512523	4e-06	-2.2	0.1	10.01	34.72	26.73	-999	-999	-999	-999	-999	0.4	0.4	SAMW	Equatorial Pacific
46	Grenier et al 2013	2013	EUC-Fe	CTD profile	-999	21	20	9	2006	2	156	2587	355	6.5	0.51252	4e-06	-2.3	0.1	10.01	34.72	26.73	-999	-999	-999	-999	-999	0.4	0.4	SAMW	Equatorial Pacific
46	Grenier et al 2013	2013	EUC-Fe	CTD profile	-999	15	11	9	2006	-2	180	5389	15	4	0.512593	7e-06	-0.9	0.1	30.24	34.484	21.26	-999	-999	-999	-999	-999	0.4	0.4	SW	Equatorial Pacific
46	Grenier et al 2013	2013	EUC-Fe	CTD profile	-999	15	11	9	2006	-2	180	5389	75	3.5	0.512571	8e-06	-1.3	0.1	29.2	34.486	22.36	-999	-999	-999	-999	-999	0.4	0.4	-999	Equatorial Pacific
46	Grenier et al 2013	2013	EUC-Fe	CTD profile	-999	15	11	9	2006	-2	180	5389	145	3.3	0.51254	8e-06	-1.9	0.2	24.42	35.981	24.26	-999	-999	-999	-999	-999	0.4	0.4	TW	Equatorial Pacific
46	Grenier et al 2013	2013	EUC-Fe	CTD profile	-999	15	11	9	2006	-2	180	5389	185	4	0.512536	5e-06	-2	0.1	16.33	35.346	25.94	-999	-999	-999	-999	-999	0.4	0.4	-999	Equatorial Pacific
46	Grenier et al 2013	2013	EUC-Fe	CTD profile	-999	15	11	9	2006	-2	180	5389	400	4.9	0.512525	5e-06	-2.2	0.1	10.2	34.742	26.72	-999	-999	-999	-999	-999	0.4	0.4	NPIW	Equatorial Pacific
46	Grenier et al 2013	2013	EUC-Fe	CTD profile	-999	15	11	9	2006	-2	180	5389	850	7	0.512512	4e-06	-2.5	0.1	5.52	34.537	27.25	-999	-999	-999	-999	-999	0.4	0.4	EqIW	Equatorial Pacific
46	Grenier et al 2013	2013	EUC-Fe	CTD profile	-999	14	10	9	2006	0	180	5222	15	4	0.512573	1.3e-05	-1.3	0.2	30.35	34.66	21.35	-999	-999	-999	-999	-999	0.4	0.4	SW	Equatorial Pacific
46	Grenier et al 2013	2013	EUC-Fe	CTD profile	-999	14	10	9	2006	0	180	5222	97	4.5	0.512558	3.1e-05	-1.6	0.6	29.84	35.32	22.02	-999	-999	-999	-999	-999	0.4	0.4	-999	Equatorial Pacific
46	Grenier et al 2013	2013	EUC-Fe	CTD profile	-999	14	10	9	2006	0	180	5222	140	5.2	0.512557	2.5e-05	-1.6	0.5	23.15	35.612	24.35	-999	-999	-999	-999	-999	0.4	0.4	TW	Equatorial Pacific
46	Grenier et al 2013	2013	EUC-Fe	CTD profile	-999	14	10	9	2006	0	180	5222	160	5.2	0.512543	2e-05	-1.9	0.4	19.5	35.071	24.95	-999	-999	-999	-999	-999	0.4	0.4	TW	Equatorial Pacific
46	Grenier et al 2013	2013	EUC-Fe	CTD profile	-999	14	10	9	2006	0	180	5222	172	5.8	0.512549	1.6e-05	-1.7	0.3	19.05	35.455	25.36	-999	-999	-999	-999	-999	0.4	0.4	TW	Equatorial Pacific
46	Grenier et al 2013	2013	EUC-Fe	CTD profile	-999	14	10	9	2006	0	180	5222	204	7	0.512558	1.7e-05	-1.6	0.3	14.6	34.84	25.94	-999	-999	-999	-999	-999	0.4	0.4	-999	Equatorial Pacific
46	Grenier et al 2013	2013	EUC-Fe	CTD profile	-999	14	10	9	2006	0	180	5222	400	7.3	0.512563	3.9e-05	-1.5	0.8	9.38	34.692	26.81	-999	-999	-999	-999	-999	0.4	0.4	NPIW	Equatorial Pacific
46	Grenier et al 2013	2013	EUC-Fe	CTD profile	-999	14	10	9	2006	0	180	5222	850	8.7	0.512499	1.5e-05	-2.7	0.3	5.34	34.545	27.27	-999	-999	-999	-999	-999	0.4	0.4	EqIW	Equatorial Pacific
46	Grenier et al 2013	2013	EUC-Fe	CTD profile	-999	14	10	9	2006	0	180	5222	2800	23.1	0.512502	1.1e-05	-2.7	0.2	1.54	34.669	27.74	-999	-999	-999	-999	-999	0.4	0.4	UCDW	Equatorial Pacific
46	Grenier et al 2013	2013	EUC-Fe	CTD profile	-999	14	10	9	2006	0	180	5222	4000	28.1	0.512363	1.5e-05	-5.4	0.3	1.12	34.693	27.79	-999	-999	-999	-999	-999	0.4	0.4	-999	Equatorial Pacific
46	Grenier et al 2013	2013	EUC-Fe	CTD profile	-999	14	10	9	2006	0	180	5222	5100	26.7	0.512267	1.3e-05	-7.2	0.3	0.82	34.707	27.82	-999	-999	-999	-999	-999	0.4	0.4	LCDW	Equatorial Pacific
46	Grenier et al 2013	2013	EUC-Fe	CTD profile	-999	13	9	9	2006	2	180	5222	15	3.7	0.512599	7e-06	-0.8	0.1	30.29	34.429	21.2	-999	-999	-999	-999	-999	0.4	0.4	SW	Equatorial Pacific
46	Grenier et al 2013	2013	EUC-Fe	CTD profile	-999	13	9	9	2006	2	180	5222	80	3.4	0.512573	6e-06	-1.3	0.1	29.22	35.323	22.23	-999	-999	-999	-999	-999	0.4	0.4	-999	Equatorial Pacific
46	Grenier et al 2013	2013	EUC-Fe	CTD profile	-999	13	9	9	2006	2	180	5222	115	3.5	0.512553	6e-06	-1.7	0.1	28.26	35.47	22.66	-999	-999	-999	-999	-999	0.4	0.4	-999	Equatorial Pacific
46	Grenier et al 2013	2013	EUC-Fe	CTD profile	-999	13	9	9	2006	2	180	5222	175	6.5	0.512529	5e-06	-2.1	0.1	13.42	34.7	26.07	-999	-999	-999	-999	-999	0.4	0.4	-999	Equatorial Pacific
46	Grenier et al 2013	2013	EUC-Fe	CTD profile	-999	13	9	9	2006	2	180	5222	380	5.1	0.512534	6e-06	-2	0.1	10.29	34.744	26.7	-999	-999	-999	-999	-999	0.4	0.4	NPIW	Equatorial Pacific
46	Grenier et al 2013	2013	EUC-Fe	CTD profile	-999	13	9	9	2006	2	180	5222	900	8.6	0.51252	4e-06	-2.3	0.1	5.06	34.54	27.3	-999	-999	-999	-999	-999	0.4	0.4	EqIW	Equatorial Pacific
46	Grenier et al 2013	2013	EUC-Fe	CTD profile	-999	3	27	8	2006	-2	-140	4260	15	3.5	0.512568	1.2e-05	-1.4	0.2	26.86	35.566	23.19	-999	-999	-999	-999	-999	0.4	0.4	SW	Equatorial Pacific
46	Grenier et al 2013	2013	EUC-Fe	CTD profile	-999	3	27	8	2006	-2	-140	4260	60	3.6	0.512577	7e-06	-1.2	0.1	26.86	35.504	23.14	-999	-999	-999	-999	-999	0.4	0.4	-999	Equatorial Pacific
46	Grenier et al 2013	2013	EUC-Fe	CTD profile	-999	3	27	8	2006	-2	-140	4260	110	3.5	0.512492	6e-06	-2.8	0.1	22.31	35.938	24.84	-999	-999	-999	-999	-999	0.4	0.4	TW	Equatorial Pacific
46	Grenier et al 2013	2013	EUC-Fe	CTD profile	-999	3	27	8	2006	-2	-140	4260	200	5.7	0.512545	7e-06	-1.8	0.1	12.83	34.925	26.37	-999	-999	-999	-999	-999	0.4	0.4	CW	Equatorial Pacific
46	Grenier et al 2013	2013	EUC-Fe	CTD profile	-999	3	27	8	2006	-2	-140	4260	480	6.9	0.512535	6e-06	-1.4	0.2	8.94	34.671	26.87	-999	-999	-999	-999	-999	0.4	0.4	NPIW	Equatorial Pacific
46	Grenier et al 2013	2013	EUC-Fe	CTD profile	-999	3	27	8	2006	-2	-140	4260	928	7.9	0.512531	5e-06	-2.1	0.1	4.99	34.546	27.32	-999	-999	-999	-999	-999	0.4	0.4	EqIW	Equatorial Pacific
46	Grenier et al 2013	2013	EUC-Fe	CTD profile	-999	2	25	8	2006	0	-140	4330	15	3.7	0.51258	8e-06	-1.1	0.2	26.48	35.334	23.13	-999	-999	-999	-999	-999	0.4	0.4	SW	Equatorial Pacific
46	Grenier et al 2013	2013	EUC-Fe	CTD profile	-999	2	25	8	2006	0	-140	4330	50	3.7	0.512552	9e-06	-1.7	0.2	26.24	35.362	23.23	-999	-999	-999	-999	-999	0.4	0.4	-999	Equatorial Pacific
46	Grenier et al 2013	2013	EUC-Fe	CTD profile	-999	2	25	8	2006	0	-140	4330	90	3.9	0.512555	6e-06	-1.6	0.1	25.89	35.451	23.41	-999	-999	-999	-999	-999	0.4	0.4	-999	Equatorial Pacific
46	Grenier et al 2013	2013	EUC-Fe	CTD profile	-999	2	25	8	2006	0	-140	4330	110	4.9	0.512546	5e-06	-1.8	0.1	24.88	35.559	23.8	-999	-999	-999	-999	-999	0.4	0.4	-999	Equatorial Pacific
46	Grenier et al 2013	2013	EUC-Fe	CTD profile	-999	2	25	8	2006	0	-140	4330	130	4.6	0.512537	8e-06	-2	0.2	21.03	35.014	24.5	-999	-999	-999	-999	-999	0.4	0.4	TW	Equatorial Pacific
46	Grenier et al 2013	2013	EUC-Fe	CTD profile	-999	2	25	8	2006	0	-140	4330	250	5.8	0.512539	5e-06	-1.9	0.1	12.93	34.924	26.35	-999	-999	-999	-999	-999	0.4	0.4	CW	Equatorial Pacific
46	Grenier et al 2013	2013	EUC-Fe	CTD profile	-999	2	25	8	2006	0	-140	4330	400	6.6	0.512543	6e-06	-1.9	0.1	9.79	34.721	26.77	-999	-999	-999	-999	-999	0.4	0.4	NPIW	Equatorial Pacific
46	Grenier et al 2013	2013	EUC-Fe	CTD profile	-999	2	25	8	2006	0	-140	4330	850	8	0.512529	5e-06	-2.1	0.1	5.4	34.548	27.27	-999	-999	-999	-999	-999	0.4	0.4	EqIW	Equatorial Pacific
46	Grenier et al 2013	2013	EUC-Fe	CTD profile	-999	1	24	8	2006	2	-140	4374	15	3.9	0.512577	7e-06	-1.2	0.1	26.5	35.081	22.94	-999	-999	-999	-999	-999	0.4	0.4	SW	Equatorial Pacific
46	Grenier et al 2013	2013	EUC-Fe	CTD profile	-999	1	24	8	2006	2	-140	4374	50	3.9	0.512579	1e-05	-1.1	0.2	26.32	35.108	23.01	-999	-999	-999	-999	-999	0.4	0.4	-999	Equatorial Pacific
46	Grenier et al 2013	2013	EUC-Fe	CTD profile	-999	1	24	8	2006	2	-140	4374	130	5.2	0.512559	1e-05	-1.5	0.2	16.06	34.83	25.6	-999	-999	-999	-999	-999	0.4	0.4	-999	Equatorial Pacific
46	Grenier et al 2013	2013	EUC-Fe	CTD profile	-999	1	24	8	2006	2	-140	4374	250	6.2	0.512566	8e-06	-1.5	0.2	12.39	34.876	26.42	-999	-999	-999	-999	-999	0.4	0.4	CW	Equatorial Pacific
46	Grenier et al 2013	2013	EUC-Fe	CTD profile	-999	1	24	8	2006	2	-140	4374	510	7.8	0.512562	5e-06	-1.5	0.1	8.68	34.647	26.89	-999	-999	-999	-999	-999	0.4	0.4	NPIW	Equatorial Pacific
46	Grenier et al 2013	2013	EUC-Fe	CTD profile	-999	1	24	8	2006	2	-140	4374	850	8.6	0.512526	5e-06	-2.2	0.1	5.14	34.546	27.3	-999	-999	-999	-999	-999	0.4	0.4	EqIW	Equatorial Pacific
47	Jeandel et al 2013	2013	BIOSOPE	CTD profile	B1	UPX	-999	December	2004	-34.69	-72.49	-999	15	26.6	-999	-999	0.7	0.4	12.64	34.34	-999	-999	177.26	-999	-999	-999	NF	NF	surface water	Southeast Pacific
47	Jeandel et al 2013	2013	BIOSOPE	CTD profile	B2	UPX	-999	December	2004	-34.69	-72.49	-999	15	27.5	-999	-999	-0.2	0.6	12.64	34.34	-999	-999	177.26	-999	-999	-999	NF	NF	surface water	Southeast Pacific
47	Jeandel et al 2013	2013	BIOSOPE	CTD profile	B3	UPX	-999	December	2004	-34.69	-72.49	-999	100	11.6	-999	-999	-1.5	0.6	11.36	34.588	-999	-999	34.094	-999	-999	-999	NF	NF	ESPIW	Southeast Pacific
47	Jeandel et al 2013	2013	BIOSOPE	CTD profile	B4	UPX	-999	December	2004	-34.69	-72.49	-999	100	13.1	-999	-999	-0.9	0.6	11.36	34.588	-999	-999	34.094	-999	-999	-999	NF	NF	ESPIW	Southeast Pacific
47	Jeandel et al 2013	2013	BIOSOPE	CTD profile	B5	UPX	-999	December	2004	-34.69	-72.49	-999	250	11.1	-999	-999	-5	0.5	9.87	34.6225	-999	-999	14.173	-999	-999	-999	NF	NF	ESSW	Southeast Pacific
47	Jeandel et al 2013	2013	BIOSOPE	CTD profile	B6	UPX	-999	December	2004	-34.69	-72.49	-999	250	10.2	-999	-999	-4.4	0.4	9.87	34.6225	-999	-999	14.173	-999	-999	-999	NF	NF	ESSW	Southeast Pacific
47	Jeandel et al 2013	2013	BIOSOPE	CTD profile	B7	UPX	-999	December	2004	-34.69	-72.49	-999	300	11	-999	-999	-4	0.5	9.28	34.5853	-999	-999	16.946	-999	-999	-999	NF	NF	ESSW	Southeast Pacific
47	Jeandel et al 2013	2013	BIOSOPE	CTD profile	B8	UPX	-999	December	2004	-34.69	-72.49	-999	400	10.3	-999	-999	-999	-999	8.12	34.5063	-999	-999	41.588	-999	-999	-999	NF	NF	ESSW	Southeast Pacific
47	Jeandel et al 2013	2013	BIOSOPE	CTD profile	B10	UPX	-999	December	2004	-34.69	-72.49	-999	800	13	-999	-999	-5.5	0.5	4.66	34.3376	-999	-999	155.134	-999	-999	-999	NF	NF	AAIW	Southeast Pacific
47	Jeandel et al 2013	2013	BIOSOPE	CTD profile	#20	EGY	-999	December	2004	-31.9	-91.41	-999	20	4	-999	-999	-6.4	0.3	18.25	34.6624	-999	-999	231.15	-999	-999	-999	NF	NF	TrW	Southeast Pacific
47	Jeandel et al 2013	2013	BIOSOPE	CTD profile	#70	EGY	-999	December	2004	-31.9	-91.41	-999	70	4	-999	-999	-6	0.3	16.36	34.6494	-999	-999	242.682	-999	-999	-999	NF	NF	TrW	Southeast Pacific
47	Jeandel et al 2013	2013	BIOSOPE	CTD profile	#280	EGY	-999	December	2004	-31.9	-91.41	-999	280	6.3	-999	-999	-7.1	0.2	10.62	34.2218	-999	-999	210.905	-999	-999	-999	NF	NF	TrW	Southeast Pacific
47	Jeandel et al 2013	2013	BIOSOPE	CTD profile	#370	EGY	-999	December	2004	-31.9	-91.41	-999	370	10	-999	-999	-4	0.5	8.09	34.2956	-999	-999	171	-999	-999	-999	NF	NF	ESPIW	Southeast Pacific
47	Jeandel et al 2013	2013	BIOSOPE	CTD profile	#800	EGY	-999	December	2004	-31.9	-91.41	-999	800	9.8	-999	-999	-6.5	0.5	4.7	34.2715	-999	-999	207.924	-999	-999	-999	NF	NF	AAIW	Southeast Pacific
47	Jeandel et al 2013	2013	BIOSOPE	CTD profile	#3200	EGY	-999	December	2004	-31.9	-91.41	-999	3200	18.8	-999	-999	-6.8	0.8	1.5	34.6921	-999	-999	160.772	-999	-999	-999	NF	NF	UCDW	Southeast Pacific
47	Jeandel et al 2013	2013	BIOSOPE	CTD profile	#17	GYR	-999	December	2004	-26.07	-113.99	-999	50	2.8	-999	-999	-2.7	0.4	22.1	36.0255	-999	-999	211.529	-999	-999	-999	NF	NF	ESPCW	Southeast Pacific
47	Jeandel et al 2013	2013	BIOSOPE	CTD profile	#13	GYR	-999	December	2004	-26.07	-113.99	-999	170	2.7	-999	-999	-3.1	0.5	19.51	35.6123	-999	-999	208.854	-999	-999	-999	NF	NF	ESPCW	Southeast Pacific
47	Jeandel et al 2013	2013	BIOSOPE	CTD profile	#12	GYR	-999	December	2004	-26.07	-113.99	-999	700	8.8	-999	-999	-6.9	0.5	5.45	34.2918	-999	-999	213.149	-999	-999	-999	NF	NF	AAIW	Southeast Pacific
47	Jeandel et al 2013	2013	BIOSOPE	CTD profile	#6	GYR	-999	December	2004	-26.07	-113.99	-999	2000	14.6	-999	-999	-3.7	0.7	1.92	34.64	-999	-999	150.446	-999	-999	-999	NF	NF	UCDW	Southeast Pacific
47	Jeandel et al 2013	2013	BIOSOPE	CTD profile	#1	GYR	-999	December	2004	-26.07	-113.99	-999	2975	18.2	-999	-999	-5.2	0.4	1.67	34.6766	-999	-999	149.02	-999	-999	-999	NF	NF	UCDW	Southeast Pacific
48	Amakawa et al 2013	2013	KH-04-5	CTD profile	-999	SX-20	25-26	1	2005	-30	-170	5394	5	-999	0.512543	5e-06	-1.9	0.3	24.3	35.71	24.09	-999	-999	-999	-999	-999	NF	-999	-999	Southwest Pacific
48	Amakawa et al 2013	2013	KH-04-5	CTD profile	-999	SX-20	25-26	1	2005	-30	-170	5394	98	-999	0.512477	1.5e-05	-3.1	0.3	18.97	35.657	25.53	-999	-999	-999	-999	-999	NF	-999	-999	Southwest Pacific
48	Amakawa et al 2013	2013	KH-04-5	CTD profile	-999	SX-20	25-26	1	2005	-30	-170	5394	244	-999	0.512429	1.1e-05	-4.1	0.3	15.3	35.409	26.22	-999	-999	-999	-999	-999	NF	-999	-999	Southwest Pacific
48	Amakawa et al 2013	2013	KH-04-5	CTD profile	-999	SX-20	25-26	1	2005	-30	-170	5394	397	5.1	0.512337	1.2e-05	-5.9	0.3	10.99	34.811	26.63	-999	-999	-999	-999	3.2	NF	0.2	-999	Southwest Pacific	Nd and Si concentrations from different samples with slightly different depth, potential temperatures, salinities and potential density values
48	Amakawa et al 2013	2013	KH-04-5	CTD profile	-999	SX-20	25-26	1	2005	-30	-170	5394	594	6.62	0.512315	1e-05	-6.3	0.3	7.5	34.454	26.92	-999	-999	-999	-999	6	NF	0.2	-999	Southwest Pacific	Nd and Si concentrations from different samples with slightly different depth, potential temperatures, salinities and potential density values
48	Amakawa et al 2013	2013	KH-04-5	CTD profile	-999	SX-20	25-26	1	2005	-30	-170	5394	805	6.77	0.512206	1.3e-05	-8.4	0.3	6.16	34.357	27.02	-999	-999	-999	-999	11	NF	0.2	-999	Southwest Pacific	Nd and Si concentrations from different samples with slightly different depth, potential temperatures, salinities and potential density values
48	Amakawa et al 2013	2013	KH-04-5	CTD profile	-999	SX-20	25-26	1	2005	-30	-170	5394	999	7.7	0.512215	1.5e-05	-8.3	0.3	4.91	34.347	27.17	-999	-999	-999	-999	25.4	NF	0.2	-999	Southwest Pacific	Nd and Si concentrations from different samples with slightly different depth, potential temperatures, salinities and potential density values
48	Amakawa et al 2013	2013	KH-04-5	CTD profile	-999	SX-20	25-26	1	2005	-30	-170	5394	1246	-999	0.512246	1.6e-05	-7.6	0.3	2.97	34.414	27.42	-999	-999	-999	-999	-999	NF	-999	-999	Southwest Pacific
48	Amakawa et al 2013	2013	KH-04-5	CTD profile	-999	SX-20	25-26	1	2005	-30	-170	5394	1491	9.78	0.512308	1.8e-05	-6.4	0.3	2.76	34.529	27.53	-999	-999	-999	-999	78.5	NF	0.2	-999	Southwest Pacific	Nd and Si concentrations from different samples with slightly different depth, potential temperatures, salinities and potential density values
48	Amakawa et al 2013	2013	KH-04-5	CTD profile	-999	SX-20	25-26	1	2005	-30	-170	5394	2002	-999	0.512305	1.6e-05	-6.5	0.3	2.11	34.632	27.67	-999	-999	-999	-999	-999	NF	-999	-999	Southwest Pacific
48	Amakawa et al 2013	2013	KH-04-5	CTD profile	-999	SX-20	25-26	1	2005	-30	-170	5394	2499	13.4	0.512399	1.1e-05	-4.7	0.3	1.79	34.655	27.71	-999	-999	-999	-999	126.3	NF	0.2	-999	Southwest Pacific	Nd and Si concentrations from different samples with slightly different depth, potential temperatures, salinities and potential density values
48	Amakawa et al 2013	2013	KH-04-5	CTD profile	-999	SX-20	25-26	1	2005	-30	-170	5394	2990	14.3	0.512176	2.3e-05	-9	0.4	1.55	34.679	27.75	-999	-999	-999	-999	131.9	NF	0.2	-999	Southwest Pacific	Nd and Si concentrations from different samples with slightly different depth, potential temperatures, salinities and potential density values
48	Amakawa et al 2013	2013	KH-04-5	CTD profile	-999	SX-20	25-26	1	2005	-30	-170	5394	4008	-999	0.512168	1.3e-05	-9.2	0.3	0.87	34.721	27.83	-999	-999	-999	-999	-999	NF	-999	-999	Southwest Pacific
48	Amakawa et al 2013	2013	KH-04-5	CTD profile	-999	SX-20	25-26	1	2005	-30	-170	5394	4501	-999	0.51219	1.6e-05	-8.7	0.3	0.87	-999	-999	-999	-999	-999	-999	-999	NF	-999	-999	Southwest Pacific
48	Amakawa et al 2013	2013	KH-04-5	CTD profile	-999	SX-20	25-26	1	2005	-30	-170	5394	4997	-999	0.512184	1.6e-05	-8.9	0.3	0.62	34.714	27.84	-999	-999	-999	-999	-999	NF	-999	-999	Southwest Pacific
48	Amakawa et al 2013	2013	KH-04-5	CTD profile	-999	SX-20	25-26	1	2005	-30	-170	5394	5394	25.4	0.512199	1.3e-05	-8.6	0.3	0.6	34.712	27.84	-999	-999	-999	-999	124.4	NF	0.2	-999	Southwest Pacific	Nd and Si concentrations from different samples with slightly different depth, potential temperatures, salinities and potential density values
48	Amakawa et al 2013	2013	KH-04-5	CTD profile	-999	SX-22	30-31	1	2005	-20	-170	5328	5	-999	0.512519	4e-06	-2.3	0.3	28.8	35.16	22.25	-999	-999	-999	-999	-999	NF	-999	-999	Southwest Pacific
48	Amakawa et al 2013	2013	KH-04-5	CTD profile	-999	SX-22	30-31	1	2005	-20	-170	5328	804	6.74	0.512287	1.3e-05	-6.9	0.3	5.4	34.376	27.13	-999	-999	-999	-999	26.9	NF	0.2	-999	Southwest Pacific	Nd and Si concentrations from different samples with slightly different depth, potential temperatures, salinities and potential density values
48	Amakawa et al 2013	2013	KH-04-5	CTD profile	-999	SX-22	30-31	1	2005	-20	-170	5328	1245	-999	0.512288	1.5e-05	-6.8	0.3	2.93	34.522	27.51	-999	-999	-999	-999	-999	NF	-999	-999	Southwest Pacific
48	Amakawa et al 2013	2013	KH-04-5	CTD profile	-999	SX-22	30-31	1	2005	-20	-170	5328	1487	10	0.512355	1.2e-05	-5.5	0.3	2.45	34.591	27.61	-999	-999	-999	-999	101.4	NF	0.2	-999	Southwest Pacific	Nd and Si concentrations from different samples with slightly different depth, potential temperatures, salinities and potential density values
48	Amakawa et al 2013	2013	KH-04-5	CTD profile	-999	SX-22	30-31	1	2005	-20	-170	5328	2002	-999	0.512401	1.6e-05	-4.6	0.3	2.06	34.641	27.68	-999	-999	-999	-999	-999	NF	-999	-999	Southwest Pacific
48	Amakawa et al 2013	2013	KH-04-5	CTD profile	-999	SX-22	30-31	1	2005	-20	-170	5328	2500	-999	0.512386	1.2e-05	-4.9	0.3	1.71	34.664	27.73	-999	-999	-999	-999	-999	NF	-999	-999	Southwest Pacific
48	Amakawa et al 2013	2013	KH-04-5	CTD profile	-999	SX-22	30-31	1	2005	-20	-170	5328	4007	26.9	0.512179	1.5e-05	-9	0.3	0.89	34.723	27.83	-999	-999	-999	-999	115	NF	0.2	-999	Southwest Pacific	Nd and Si concentrations from different samples with slightly different depth, potential temperatures, salinities and potential density values
48	Amakawa et al 2013	2013	KH-04-5	CTD profile	-999	SX-22	30-31	1	2005	-20	-170	5328	5328	23.1	0.512195	1.1e-05	-8.6	0.3	0.61	34.718	27.84	-999	-999	-999	-999	123.7	NF	0.2	-999	Southwest Pacific	Nd and Si concentrations from different samples with slightly different depth, potential temperatures, salinities and potential density values
49	Rickli et al 2014	2014	ANT-XXVI/3	CTD profile	-999	143-1	-999	February-April	2010	-72.7333	-136.033	3751	10	17.1	-999	-999	-8.15	0.16	-1.603	33.322	26.812	26.947	-999	-999	-999	-999	NF	NF	AASW	Southern Ocean
49	Rickli et al 2014	2014	ANT-XXVI/3	CTD profile	-999	143-1	-999	February-April	2010	-72.7333	-136.033	3751	200	19.7	-999	-999	-8.1	0.12	0.283	34.391	27.6	27.853	-999	-999	-999	-999	NF	NF	AASW	Southern Ocean
49	Rickli et al 2014	2014	ANT-XXVI/3	CTD profile	-999	143-1	-999	February-April	2010	-72.7333	-136.033	3751	600	19.9	-999	-999	-8.92	0.14	1.503	34.729	27.792	28.064	-999	-999	-999	-999	NF	NF	LCDW	Southern Ocean
49	Rickli et al 2014	2014	ANT-XXVI/3	CTD profile	-999	143-1	-999	February-April	2010	-72.7333	-136.033	3751	1000	22.4	-999	-999	-8.72	0.1	1.167	34.726	27.814	28.114	-999	-999	-999	-999	NF	NF	LCDW	Southern Ocean
49	Rickli et al 2014	2014	ANT-XXVI/3	CTD profile	-999	143-1	-999	February-April	2010	-72.7333	-136.033	3751	1500	24.2	-999	-999	-8.45	0.12	0.848	34.716	27.827	28.164	-999	-999	-999	-999	NF	NF	LCDW	Southern Ocean
49	Rickli et al 2014	2014	ANT-XXVI/3	CTD profile	-999	143-1	-999	February-April	2010	-72.7333	-136.033	3751	2150	27.2	-999	-999	-8.26	0.09	0.537	34.708	27.84	28.213	-999	-999	-999	-999	NF	NF	LCDW	Southern Ocean
49	Rickli et al 2014	2014	ANT-XXVI/3	CTD profile	-999	143-1	-999	February-April	2010	-72.7333	-136.033	3751	2700	31.7	-999	-999	-7.92	0.1	0.334	34.705	27.85	28.247	-999	-999	-999	-999	NF	NF	LCDW	Southern Ocean
49	Rickli et al 2014	2014	ANT-XXVI/3	CTD profile	-999	143-1	-999	February-April	2010	-72.7333	-136.033	3751	3250	33	-999	-999	-7.8	0.12	0.201	34.704	27.857	28.272	-999	-999	-999	-999	NF	NF	AABW	Southern Ocean
49	Rickli et al 2014	2014	ANT-XXVI/3	CTD profile	-999	143-1	-999	February-April	2010	-72.7333	-136.033	3751	3700	35.9	-999	-999	-7.02	0.1	0.08	34.702	27.862	28.293	-999	-999	-999	-999	NF	NF	AABW	Southern Ocean
49	Rickli et al 2014	2014	ANT-XXVI/3	CTD profile	-999	143-1	-999	February-April	2010	-72.7333	-136.033	3751	3746	34.5	-999	-999	-6.34	0.1	0.059	34.702	27.862	28.297	-999	-999	-999	-999	NF	NF	AABW	Southern Ocean
49	Rickli et al 2014	2014	ANT-XXVI/3	CTD profile	-999	116-1	-999	February-April	2010	-72.6167	-164.083	4202	10	23.4	-999	-999	-8.82	0.18	-1.586	33.496	26.953	26.8	253.966	-999	-999	-999	NF	NF	AASW	Southern Ocean
49	Rickli et al 2014	2014	ANT-XXVI/3	CTD profile	-999	116-1	-999	February-April	2010	-72.6167	-164.083	4202	100	22	-999	-999	-8.84	0.21	-1.545	34.164	27.494	27.75	205.687	-999	-999	-999	NF	NF	AASW	Southern Ocean
49	Rickli et al 2014	2014	ANT-XXVI/3	CTD profile	-999	116-1	-999	February-April	2010	-72.6167	-164.083	4202	250	20.9	-999	-999	-8.97	0.23	1.569	34.663	27.735	27.995	129.471	-999	-999	-999	NF	NF	LCDW	Southern Ocean
49	Rickli et al 2014	2014	ANT-XXVI/3	CTD profile	-999	116-1	-999	February-April	2010	-72.6167	-164.083	4202	650	26.6	-999	-999	-9.13	0.16	1.329	34.729	27.805	28.086	130.344	-999	-999	-999	NF	NF	LCDW	Southern Ocean
49	Rickli et al 2014	2014	ANT-XXVI/3	CTD profile	-999	116-1	-999	February-April	2010	-72.6167	-164.083	4202	1400	29.2	-999	-999	-8.66	0.16	0.813	34.715	27.829	28.166	138.124	-999	-999	-999	NF	NF	LCDW	Southern Ocean
49	Rickli et al 2014	2014	ANT-XXVI/3	CTD profile	-999	116-1	-999	February-April	2010	-72.6167	-164.083	4202	2070	25.9	-999	-999	-8.49	0.16	0.502	34.706	27.84	28.216	142.044	-999	-999	-999	NF	NF	LCDW	Southern Ocean
49	Rickli et al 2014	2014	ANT-XXVI/3	CTD profile	-999	116-1	-999	February-April	2010	-72.6167	-164.083	4202	2800	-999	-999	-999	-7.92	0.18	0.222	34.704	27.855	28.268	145.417	-999	-999	-999	NF	-999	LCDW	Southern Ocean
49	Rickli et al 2014	2014	ANT-XXVI/3	CTD profile	-999	116-1	-999	February-April	2010	-72.6167	-164.083	4202	3300	36.4	-999	-999	-7.41	0.14	0.087	34.702	27.861	28.293	147.787	-999	-999	-999	NF	NF	AABW	Southern Ocean
49	Rickli et al 2014	2014	ANT-XXVI/3	CTD profile	-999	116-1	-999	February-April	2010	-72.6167	-164.083	4202	3800	33.3	-999	-999	-7.16	0.14	-0.066	34.698	27.866	28.316	151.709	-999	-999	-999	NF	NF	AABW	Southern Ocean
49	Rickli et al 2014	2014	ANT-XXVI/3	CTD profile	-999	116-1	-999	February-April	2010	-72.6167	-164.083	4202	4180	31.3	-999	-999	-6.59	0.1	-0.094	34.698	27.867	28.321	152.803	-999	-999	-999	NF	NF	AABW	Southern Ocean
49	Rickli et al 2014	2014	ANT-XXVI/3	CTD profile	-999	116-1	-999	February-April	2010	-72.6167	-164.083	4202	4200	32.2	-999	-999	-6.55	0.14	-0.095	34.698	27.867	28.322	152.682	-999	-999	-999	NF	NF	AABW	Southern Ocean
49	Rickli et al 2014	2014	ANT-XXVI/3	CTD profile	-999	253-1	-999	February-April	2010	-69.2167	-122.733	3659	10	18.3	-999	-999	-8.49	0.09	-0.292	33.386	26.817	26.733	262.552	-999	-999	-999	NF	NF	AASW	Southern Ocean
49	Rickli et al 2014	2014	ANT-XXVI/3	CTD profile	-999	253-1	-999	February-April	2010	-69.2167	-122.733	3659	500	20.5	-999	-999	-8.97	0.16	1.752	34.718	27.765	28.021	139.592	-999	-999	-999	NF	NF	LCDW	Southern Ocean
49	Rickli et al 2014	2014	ANT-XXVI/3	CTD profile	-999	253-1	-999	February-April	2010	-69.2167	-122.733	3659	1000	25.2	-999	-999	-8.86	0.13	1.231	34.726	27.81	28.106	147.309	-999	-999	-999	NF	NF	LCDW	Southern Ocean
49	Rickli et al 2014	2014	ANT-XXVI/3	CTD profile	-999	253-1	-999	February-April	2010	-69.2167	-122.733	3659	1500	30.5	-999	-999	-8.51	0.08	0.91	34.718	27.825	28.156	150.864	-999	-999	-999	NF	NF	LCDW	Southern Ocean
49	Rickli et al 2014	2014	ANT-XXVI/3	CTD profile	-999	253-1	-999	February-April	2010	-69.2167	-122.733	3659	2000	27.5	-999	-999	-8.41	0.07	0.664	34.711	27.835	28.194	153.781	-999	-999	-999	NF	NF	LCDW	Southern Ocean
49	Rickli et al 2014	2014	ANT-XXVI/3	CTD profile	-999	253-1	-999	February-April	2010	-69.2167	-122.733	3659	2500	26.2	-999	-999	-8.1	0.07	0.477	34.707	27.843	28.223	155.756	-999	-999	-999	NF	NF	LCDW	Southern Ocean
49	Rickli et al 2014	2014	ANT-XXVI/3	CTD profile	-999	253-1	-999	February-April	2010	-69.2167	-122.733	3659	3000	29.4	-999	-999	-7.8	0.08	0.312	34.705	27.851	28.251	157.548	-999	-999	-999	NF	NF	LCDW	Southern Ocean
49	Rickli et al 2014	2014	ANT-XXVI/3	CTD profile	-999	253-1	-999	February-April	2010	-69.2167	-122.733	3659	3500	29.6	-999	-999	-4.9	0.19	0.236	34.704	27.855	28.264	159.129	-999	-999	-999	NF	NF	LCDW	Southern Ocean
49	Rickli et al 2014	2014	ANT-XXVI/3	CTD profile	-999	253-1	-999	February-April	2010	-69.2167	-122.733	3659	3657	33	-999	-999	-3.12	0.12	0.205	34.704	27.856	28.269	160.375	-999	-999	-999	NF	NF	LCDW	Southern Ocean
49	Rickli et al 2014	2014	ANT-XXVI/3	CTD	-999	155-1	-999	February-April	2010	-74.9667	-101.733	1031	1029	36.8	-999	-999	-7.43	0.09	1.165	34.684	27.781	28.067	142.63	-999	-999	-999	NF	NF	MCDW	Southern Ocean
49	Rickli et al 2014	2014	ANT-XXVI/3	CTD	-999	175-1	-999	February-April	2010	-74.0167	-105.683	1055	1054	33.7	-999	-999	-6.95	0.09	1.113	34.716	27.81	28.119	147.43	-999	-999	-999	NF	NF	LCDW	Southern Ocean
49	Rickli et al 2014	2014	ANT-XXVI/3	CTD	-999	176-1	-999	February-April	2010	-74.6667	-109.917	932.5	931	40.7	-999	-999	-5.42	0.08	1.117	34.683	27.783	28.072	143.512	-999	-999	-999	NF	NF	MCDW	Southern Ocean
49	Rickli et al 2014	2014	ANT-XXVI/3	CTD	-999	190-1	-999	February-April	2010	-71.8833	-103.383	748.5	747	28.4	-999	-999	-7.74	0.1	1.036	34.72	27.818	28.14	152.203	-999	-999	-999	NF	NF	LCDW	Southern Ocean
49	Rickli et al 2014	2014	ANT-XXVI/3	CTD	-999	229-1	-999	February-April	2010	-72.8333	-107.333	648.5	647	32.3	-999	-999	-7.18	0.08	1.105	34.717	27.811	28.122	147.795	-999	-999	-999	NF	NF	LCDW	Southern Ocean
50	Osborne et al 2014	2014	Meteor-78-1	CTD profile	-999	162-1	24	2	2009	14.2167	-77.3944	4033	10	18.63	0.512156	6.12e-06	-9.4	1.21	-999	-999	-999	-999	-999	-999	-999	-999	-999	-999	CW	Caribbean Sea
50	Osborne et al 2014	2014	Meteor-78-1	CTD profile	-999	162-1	24	2	2009	14.2167	-77.3944	4033	35	16.72	0.51214	8.05e-06	-9.71	0.75	26.21	36.19	23.87	-999	126.664	-999	-999	-999	-999	-999	CW	Caribbean Sea
50	Osborne et al 2014	2014	Meteor-78-1	CTD profile	-999	162-1	24	2	2009	14.2167	-77.3944	4033	70	15.43	0.512113	6.9e-06	-10.25	0.64	25.59	36.82	24.53	-999	125.361	-999	-999	-999	-999	-999	SUW	Caribbean Sea
50	Osborne et al 2014	2014	Meteor-78-1	CTD profile	-999	162-1	24	2	2009	14.2167	-77.3944	4033	120	14.94	0.512236	8.71e-06	-7.84	0.73	22.73	36.92	25.47	-999	98.1256	-999	-999	-999	-999	-999	SUW	Caribbean Sea
50	Osborne et al 2014	2014	Meteor-78-1	CTD profile	-999	162-1	24	2	2009	14.2167	-77.3944	4033	225	15.81	0.512098	5.95e-06	-10.54	0.73	17.43	36.32	26.43	-999	93.4673	-999	-999	-999	-999	-999	EDW	Caribbean Sea
50	Osborne et al 2014	2014	Meteor-78-1	CTD profile	-999	162-1	24	2	2009	14.2167	-77.3944	4033	675	15.82	0.512094	7.01e-06	-10.61	0.73	6.75	34.76	27.27	-999	80.3101	-999	-999	-999	-999	-999	AAIW	Caribbean Sea
50	Osborne et al 2014	2014	Meteor-78-1	CTD profile	-999	162-1	24	2	2009	14.2167	-77.3944	4033	1000	15.52	0.512388	1.13e-06	-4.87	0.64	4.97	34.92	27.61	-999	114.95	-999	-999	-999	-999	-999	-999	Caribbean Sea
50	Osborne et al 2014	2014	Meteor-78-1	CTD profile	-999	162-1	24	2	2009	14.2167	-77.3944	4033	1500	16.84	0.512213	6.71e-06	-8.3	0.73	4.21	34.95	27.73	-999	131.966	-999	-999	-999	-999	-999	UNADW	Caribbean Sea
50	Osborne et al 2014	2014	Meteor-78-1	CTD profile	-999	162-1	24	2	2009	14.2167	-77.3944	4033	2000	18.07	0.512203	6.32e-06	-8.48	0.64	3.97	34.96	27.76	-999	134.394	-999	-999	-999	-999	-999	UNADW	Caribbean Sea
50	Osborne et al 2014	2014	Meteor-78-1	CTD profile	-999	162-1	24	2	2009	14.2167	-77.3944	4033	3000	21.4	0.512187	7.12e-06	-8.8	0.64	3.92	34.96	27.76	-999	134.393	-999	-999	-999	-999	-999	UNADW	Caribbean Sea
50	Osborne et al 2014	2014	Meteor-78-1	CTD profile	-999	162-1	24	2	2009	14.2167	-77.3944	4033	4033	20.19	0.512207	7.46e-06	-8.4	0.64	3.91	34.96	27.76	-999	133.785	-999	-999	-999	-999	-999	UNADW	Caribbean Sea
50	Osborne et al 2014	2014	Meteor-78-1	CTD profile	-999	164-1	26	2	2009	18.5117	-83.6517	1172	10	21.82	0.512134	5.05e-06	-9.83	0.64	26.43	35.86	-999	-999	-999	-999	-999	-999	-999	-999	CW	Caribbean Sea
50	Osborne et al 2014	2014	Meteor-78-1	CTD profile	-999	164-1	26	2	2009	18.5117	-83.6517	1172	40	16.64	0.51213	5.35e-06	-9.91	0.73	26.29	35.77	23.53	-999	129.455	-999	-999	-999	-999	-999	CW	Caribbean Sea
50	Osborne et al 2014	2014	Meteor-78-1	CTD profile	-999	164-1	26	2	2009	18.5117	-83.6517	1172	80	17.03	0.512138	6.63e-06	-9.74	0.64	26.21	35.91	23.66	-999	127.301	-999	-999	-999	-999	-999	CW	Caribbean Sea
50	Osborne et al 2014	2014	Meteor-78-1	CTD profile	-999	164-1	26	2	2009	18.5117	-83.6517	1172	1173	15.02	0.512155	7.93e-06	-9.43	0.75	4.49	34.94	27.69	-999	132.275	-999	-999	-999	-999	-999	-999	Caribbean Sea
50	Osborne et al 2014	2014	Meteor-78-1	CTD profile	-999	166-1	28	2	2009	21.6886	-86.1756	1541	11	16.83	0.51224	7.23e-06	-7.76	0.64	-999	-999	-999	-999	-999	-999	-999	-999	-999	-999	CW	Caribbean Sea
50	Osborne et al 2014	2014	Meteor-78-1	CTD profile	-999	166-1	28	2	2009	21.6886	-86.1756	1541	40	16.7	0.512087	8.28e-06	-10.74	0.75	26.17	35.87	23.64	-999	129.44	-999	-999	-999	-999	-999	CW	Caribbean Sea
50	Osborne et al 2014	2014	Meteor-78-1	CTD profile	-999	166-1	28	2	2009	21.6886	-86.1756	1541	200	15.37	0.51213	7.75e-06	-9.91	0.64	17.87	36.4	26.38	-999	95.2984	-999	-999	-999	-999	-999	EDW	Caribbean Sea
50	Osborne et al 2014	2014	Meteor-78-1	CTD profile	-999	166-1	28	2	2009	21.6886	-86.1756	1541	506	17.21	0.512136	9.46e-06	-9.8	1.68	9.8	35.14	27.1	-999	79.4105	-999	-999	-999	-999	-999	-999	Caribbean Sea
50	Osborne et al 2014	2014	Meteor-78-1	CTD profile	-999	194-13	7	3	2009	26.205	-84.7411	538	30	17.74	0.512228	5.84e-06	-7.99	0.64	20.64	36.18	25.49	-999	77.097	-999	-999	-999	-999	-999	-999	Caribbean Sea
50	Osborne et al 2014	2014	Meteor-78-1	CTD profile	-999	194-13	7	3	2009	26.205	-84.7411	538	50	16.57	0.512235	1.29e-06	-7.86	1.13	20.69	36.48	25.7	-999	141.67	-999	-999	-999	-999	-999	WP?	Caribbean Sea
50	Osborne et al 2014	2014	Meteor-78-1	CTD profile	-999	194-13	7	3	2009	26.205	-84.7411	538	90	17.27	0.512188	6.55e-06	-8.78	0.94	20.62	36.47	25.72	-999	139.841	-999	-999	-999	-999	-999	WP?	Caribbean Sea
50	Osborne et al 2014	2014	Meteor-78-1	CTD profile	-999	194-13	7	3	2009	26.205	-84.7411	538	300	17.1	0.51216	6.56e-06	-9.32	0.75	11.14	35.34	27.02	-999	77.2868	-999	-999	-999	-999	-999	NCW	Caribbean Sea
50	Osborne et al 2014	2014	Meteor-78-1	CTD profile	-999	194-13	7	3	2009	26.205	-84.7411	538	400	17.09	0.512118	6.24e-06	-10.15	0.73	9.72	35.15	27.12	-999	76.9749	-999	-999	-999	-999	-999	-999	Caribbean Sea
50	Osborne et al 2014	2014	Meteor-78-1	CTD profile	-999	194-13	7	3	2009	26.205	-84.7411	538	531	16.6	0.512155	1.04e-06	-9.42	1.13	7.91	34.96	27.25	-999	80.3107	-999	-999	-999	-999	-999	-999	Caribbean Sea
50	Osborne et al 2014	2014	Meteor-78-1	CTD profile	-999	200-2	8	3	2009	23.9494	-81.3933	1143	80	14.51	0.512125	9.49e-06	-10	0.75	24.65	36.44	24.54	-999	125.056	-999	-999	-999	-999	-999	SUW	Caribbean Sea
50	Osborne et al 2014	2014	Meteor-78-1	CTD profile	-999	200-2	8	3	2009	23.9494	-81.3933	1143	96	17.35	0.512226	8.44e-06	-8.05	1.13	24.15	36.81	24.97	-999	102.747	-999	-999	-999	-999	-999	SUW	Caribbean Sea
50	Osborne et al 2014	2014	Meteor-78-1	CTD profile	-999	200-2	8	3	2009	23.9494	-81.3933	1143	140	17.22	0.512258	9.13e-06	-7.4	0.73	21.47	36.43	25.45	-999	137.743	-999	-999	-999	-999	-999	WP?	Caribbean Sea
50	Osborne et al 2014	2014	Meteor-78-1	CTD profile	-999	200-2	8	3	2009	23.9494	-81.3933	1143	220	16.42	0.512168	6.11e-06	-9.17	0.73	18.44	36.47	26.29	-999	85.8673	-999	-999	-999	-999	-999	EDW	Caribbean Sea
50	Osborne et al 2014	2014	Meteor-78-1	CTD profile	-999	200-2	8	3	2009	23.9494	-81.3933	1143	230	16.12	0.512121	5.79e-06	-10.08	0.73	18.23	36.47	26.34	-999	99.5644	-999	-999	-999	-999	-999	EDW	Caribbean Sea
50	Osborne et al 2014	2014	Meteor-78-1	CTD profile	-999	200-2	8	3	2009	23.9494	-81.3933	1143	285	16.02	0.512162	7.07e-06	-9.28	0.73	16.04	36.1	26.59	-999	81.8852	-999	-999	-999	-999	-999	NCW	Caribbean Sea
50	Osborne et al 2014	2014	Meteor-78-1	CTD profile	-999	200-2	8	3	2009	23.9494	-81.3933	1143	550	16.94	0.512143	5.29e-06	-9.65	1.07	8.83	35.05	27.18	-999	76.9698	-999	-999	-999	-999	-999	-999	Caribbean Sea
50	Osborne et al 2014	2014	Meteor-78-1	CTD profile	-999	200-2	8	3	2009	23.9494	-81.3933	1143	800	17.78	0.512176	5.26e-06	-9.01	1.07	5.93	34.9	27.48	-999	98.5414	-999	-999	-999	-999	-999	-999	Caribbean Sea
50	Osborne et al 2014	2014	Meteor-78-1	CTD profile	-999	200-2	8	3	2009	23.9494	-81.3933	1143	950	16.06	0.512185	5.78e-06	-8.85	1.07	5.34	34.91	27.57	-999	108.569	-999	-999	-999	-999	-999	-999	Caribbean Sea
50	Osborne et al 2014	2014	Meteor-78-1	CTD profile	-999	200-2	8	3	2009	23.9494	-81.3933	1143	1149	14.56	0.512177	8.67e-06	-8.99	1.07	4.55	34.94	27.68	-999	127.715	-999	-999	-999	-999	-999	-999	Caribbean Sea
50	Osborne et al 2014	2014	Meteor-78-1	CTD profile	-999	220-1/2	16	3	2009	15.4	-68.2	4484	10	20.9	0.512121	6.28e-06	-10.09	1.07	26.2	35.6	23.42	-999	82.4437	-999	-999	-999	-999	-999	CW	Caribbean Sea
50	Osborne et al 2014	2014	Meteor-78-1	CTD profile	-999	220-1/2	16	3	2009	15.4	-68.2	4484	60	20.3	0.512114	5.02e-06	-10.22	1.07	26.1	35.7	23.53	-999	130.98	-999	-999	-999	-999	-999	CW	Caribbean Sea
50	Osborne et al 2014	2014	Meteor-78-1	CTD profile	-999	220-1/2	16	3	2009	15.4	-68.2	4484	90	18.16	0.512101	5.08e-06	-10.47	1.07	26.33	36.74	24.24	-999	124.787	-999	-999	-999	-999	-999	CW	Caribbean Sea
50	Osborne et al 2014	2014	Meteor-78-1	CTD profile	-999	220-1/2	16	3	2009	15.4	-68.2	4484	136	17.21	0.512088	6.12e-06	-10.73	1.07	22.24	36.96	25.64	-999	102.375	-999	-999	-999	-999	-999	SUW	Caribbean Sea
50	Osborne et al 2014	2014	Meteor-78-1	CTD profile	-999	220-1/2	16	3	2009	15.4	-68.2	4484	210	16	0.512129	6.1e-06	-9.93	1.07	17.44	36.37	26.46	-999	103.815	-999	-999	-999	-999	-999	EDW	Caribbean Sea
50	Osborne et al 2014	2014	Meteor-78-1	CTD profile	-999	220-1/2	16	3	2009	15.4	-68.2	4484	485	17.13	0.512081	4.41e-06	-10.87	1.07	8.97	34.97	27.1	-999	79.4102	-999	-999	-999	-999	-999	-999	Caribbean Sea
50	Osborne et al 2014	2014	Meteor-78-1	CTD profile	-999	220-1/2	16	3	2009	15.4	-68.2	4484	686	18.14	0.512088	1.4e-06	-10.74	0.48	6.68	34.76	27.27	-999	83.9597	-999	-999	-999	-999	-999	AAIW	Caribbean Sea
50	Osborne et al 2014	2014	Meteor-78-1	CTD profile	-999	220-1/2	16	3	2009	15.4	-68.2	4484	1983	18.36	0.512164	1.42e-06	-9.24	0.48	3.94	34.97	27.76	-999	141.082	-999	-999	-999	-999	-999	UNADW	Caribbean Sea
50	Osborne et al 2014	2014	Meteor-78-1	CTD profile	-999	220-1/2	16	3	2009	15.4	-68.2	4484	2680	18.1	0.512206	1.88e-06	-8.43	0.48	3.89	34.97	27.77	-999	139.865	-999	-999	-999	-999	-999	UNADW	Caribbean Sea
50	Osborne et al 2014	2014	Meteor-78-1	CTD profile	-999	220-1/2	16	3	2009	15.4	-68.2	4484	3487	19.03	0.512187	4.53e-06	-8.8	0.62	3.88	34.97	27.77	-999	139.561	-999	-999	-999	-999	-999	UNADW	Caribbean Sea
50	Osborne et al 2014	2014	Meteor-78-1	CTD profile	-999	220-1/2	16	3	2009	15.4	-68.2	4484	4482	21.06	0.512166	1.24e-06	-9.21	0.48	3.87	34.97	27.77	-999	140.777	-999	-999	-999	-999	-999	UNADW	Caribbean Sea
50	Osborne et al 2014	2014	Meteor-78-1	CTD profile	-999	222-1	18	3	2009	12.01	-64.4861	1026	10	19.53	0.512108	1.59e-06	-10.34	0.48	26.4	35.7	-999	-999	-999	-999	-999	-999	-999	-999	CW	Caribbean Sea
50	Osborne et al 2014	2014	Meteor-78-1	CTD profile	-999	222-1	18	3	2009	12.01	-64.4861	1026	30	19.68	0.512124	1.37e-06	-10.02	0.48	26.56	35.72	23.4	-999	129.775	-999	-999	-999	-999	-999	CW	Caribbean Sea
50	Osborne et al 2014	2014	Meteor-78-1	CTD profile	-999	222-1	18	3	2009	12.01	-64.4861	1026	55	16.19	0.51207	1.42e-06	-11.09	0.48	25.72	36.38	24.16	-999	120.83	-999	-999	-999	-999	-999	CW	Caribbean Sea
50	Osborne et al 2014	2014	Meteor-78-1	CTD profile	-999	222-1	18	3	2009	12.01	-64.4861	1026	75	16.11	0.51208	1.69e-06	-10.88	0.48	22.33	36.83	25.52	-999	95.0739	-999	-999	-999	-999	-999	SUW	Caribbean Sea
50	Osborne et al 2014	2014	Meteor-78-1	CTD profile	-999	222-1	18	3	2009	12.01	-64.4861	1026	140	15.56	0.512106	1.13e-06	-10.37	0.48	18.39	36.46	26.29	-999	90.1298	-999	-999	-999	-999	-999	EDW	Caribbean Sea
50	Osborne et al 2014	2014	Meteor-78-1	CTD profile	-999	222-1	18	3	2009	12.01	-64.4861	1026	230	16.68	0.512077	5.24e-06	-10.95	0.62	14.61	35.82	26.69	-999	86.1381	-999	-999	-999	-999	-999	NCW	Caribbean Sea
50	Osborne et al 2014	2014	Meteor-78-1	CTD profile	-999	222-1	18	3	2009	12.01	-64.4861	1026	750	17.68	0.512071	7.46e-06	-11.05	1.02	6.16	34.75	27.34	-999	87.9091	-999	-999	-999	-999	-999	AAIW	Caribbean Sea
50	Osborne et al 2014	2014	Meteor-78-1	CTD profile	-999	222-1	18	3	2009	12.01	-64.4861	1026	1016	16.58	0.512145	5.15e-06	-9.61	0.62	4.85	34.92	27.63	-999	120.118	-999	-999	-999	-999	-999	-999	Caribbean Sea
50	Osborne et al 2014	2014	Meteor-78-1	CTD profile	-999	236-1	22	3	2009	11.0222	-60.2022	1587	30	18.2	0.512082	4.93e-06	-10.85	0.62	27.21	34.66	22.39	-999	75.4966	-999	-999	-999	-999	-999	CW	Caribbean Sea
50	Osborne et al 2014	2014	Meteor-78-1	CTD profile	-999	236-1	22	3	2009	11.0222	-60.2022	1587	110	16.29	0.512063	8.96e-06	-11.21	0.99	23.81	36.77	25.04	-999	104.264	-999	-999	-999	-999	-999	SUW	Caribbean Sea
50	Osborne et al 2014	2014	Meteor-78-1	CTD profile	-999	236-1	22	3	2009	11.0222	-60.2022	1587	440	16.97	0.512037	6.17e-06	-11.73	0.99	8.44	34.82	27.07	-999	78.1958	-999	-999	-999	-999	-999	-999	Caribbean Sea
50	Osborne et al 2014	2014	Meteor-78-1	CTD profile	-999	236-1	22	3	2009	11.0222	-60.2022	1587	1000	17.8	0.512069	9.69e-06	-11.1	0.99	5.32	34.89	27.55	-999	111.612	-999	-999	-999	-999	-999	-999	Caribbean Sea
50	Osborne et al 2014	2014	Meteor-78-1	CTD profile	-999	236-1	22	3	2009	11.0222	-60.2022	1587	1530	16.24	0.51199	7.52e-06	-12.65	0.99	4.06	34.98	27.77	-999	162.975	-999	-999	-999	-999	-999	UNADW	Caribbean Sea
50	Osborne et al 2014	2014	Meteor-78-1	CTD profile	-999	246-1	25	3	2009	9.16694	-59.9011	64	10	23.55	0.512119	6.21e-06	-10.13	0.99	27.92	34.52	-999	-999	-999	-999	-999	-999	-999	-999	GC	Caribbean Sea
50	Osborne et al 2014	2014	Meteor-78-1	CTD profile	-999	246-1	25	3	2009	9.16694	-59.9011	64	30	17.07	0.511947	1.88e-06	-13.48	0.99	26.93	36.27	23.7	-999	127.296	-999	-999	-999	-999	-999	-999	Caribbean Sea
50	Osborne et al 2014	2014	Meteor-78-1	CTD profile	-999	246-1	25	3	2009	9.16694	-59.9011	64	50	13.96	0.511987	1.06e-06	-12.71	0.99	24.72	36.41	24.49	-999	114.691	-999	-999	-999	-999	-999	-999	Caribbean Sea
50	Osborne et al 2014	2014	Meteor-78-1	CTD profile	-999	247-1	25	3	2009	9.10028	-59.95	58	10	24.13	0.512097	6.66e-06	-10.56	0.99	27.66	34.6	-999	-999	-999	-999	-999	-999	-999	-999	GC	Caribbean Sea
50	Osborne et al 2014	2014	Meteor-78-1	CTD profile	-999	247-1	25	3	2009	9.10028	-59.95	58	30	17.03	0.51201	1.21e-06	-12.26	0.99	26.88	36.21	-999	-999	-999	-999	-999	-999	-999	-999	-999	Caribbean Sea
50	Osborne et al 2014	2014	Meteor-78-1	CTD profile	-999	247-1	25	3	2009	9.10028	-59.95	58	50	12.76	0.512002	1.24e-06	-12.41	0.99	-999	-999	-999	-999	-999	-999	-999	-999	-999	-999	-999	Caribbean Sea
50	Osborne et al 2014	2014	Meteor-78-1	Surface	-999	249-1	25	3	2009	8.94694	-60.2183	14	0	58.93	0.511948	6.12e-06	-13.45	0.62	28.69	29.56	-999	-999	-999	-999	-999	-999	-999	-999	Orinoco	Caribbean Sea
50	Osborne et al 2014	2014	Meteor-78-1	Surface	-999	249-1	25	3	2009	8.94694	-60.2183	14	0	57.15	0.511939	6.13e-06	-13.63	0.62	28.69	29.56	-999	-999	-999	-999	-999	-999	-999	-999	Orinoco	Caribbean Sea
50	Osborne et al 2014	2014	Meteor-78-1	Surface	-999	249-1	25	3	2009	8.94694	-60.2183	14	0	59.84	0.511954	6.08e-06	-13.35	0.62	28.69	29.56	-999	-999	-999	-999	-999	-999	-999	-999	Orinoco	Caribbean Sea
50	Osborne et al 2014	2014	Meteor-78-1	Surface	-999	249-1	25	3	2009	8.94694	-60.2183	14	0	53.74	0.511933	6e-06	-13.76	0.62	28.69	29.56	-999	-999	-999	-999	-999	-999	-999	-999	Orinoco	Caribbean Sea
51	Molina-Kescher et al 2014	2014	S0213	CTD profile	-999	22	-999	December to March	2010-2011	-39.2	-79.9167	4144	300	11.2	-999	-999	-7.5	0.3	5.19	34.25	26.87	-999	150.451	1.65521	-999	14.0401	0.45	0.45	-999	South Pacific	Oxygen given in mL/L not µmol/kg (see notes)
51	Molina-Kescher et al 2014	2014	S0213	CTD profile	-999	22	-999	December to March	2010-2011	-39.2	-79.9167	4144	650	10.4	-999	-999	-8.2	0.4	2.69	34.54	27.15	-999	224.7	2.38432	-999	77.3103	0.45	0.45	-999	South Pacific	Oxygen given in mL/L not µmol/kg (see notes)
51	Molina-Kescher et al 2014	2014	S0213	CTD profile	-999	22	-999	December to March	2010-2011	-39.2	-79.9167	4144	1500	12.9	-999	-999	-5.4	0.4	1.77	34.64	27.78	-999	114.288	2.23799	-999	101.186	0.45	0.45	-999	South Pacific	Oxygen given in mL/L not µmol/kg (see notes)
51	Molina-Kescher et al 2014	2014	S0213	CTD profile	-999	22	-999	December to March	2010-2011	-39.2	-79.9167	4144	2600	16.1	-999	-999	-5.8	0.3	1.37	34.68	28.01	-999	141.656	2.13083	-999	106.94	0.45	0.45	-999	South Pacific	Oxygen given in mL/L not µmol/kg (see notes)
51	Molina-Kescher et al 2014	2014	S0213	CTD profile	-999	22	-999	December to March	2010-2011	-39.2	-79.9167	4144	4142	21	-999	-999	-6.6	0.4	1	34.7	28.12	-999	164.68	2.00426	-999	109.767	0.45	0.45	-999	South Pacific	Oxygen given in mL/L not µmol/kg (see notes)
51	Molina-Kescher et al 2014	2014	S0213	CTD profile	-999	9	-999	December to March	2010-2011	-37.6833	-95.4667	3771	750	11.4	-999	-999	-9	0.3	7.49	34.27	27.14	-999	223.999	1.85045	-999	9.98269	0.45	0.45	-999	South Pacific	Oxygen given in mL/L not µmol/kg (see notes)
51	Molina-Kescher et al 2014	2014	S0213	CTD profile	-999	9	-999	December to March	2010-2011	-37.6833	-95.4667	3771	1500	14	-999	-999	-6.4	0.3	5.13	34.23	27.74	-999	117.404	1.7039	-999	12.1999	0.45	0.45	-999	South Pacific	Oxygen given in mL/L not µmol/kg (see notes)
51	Molina-Kescher et al 2014	2014	S0213	CTD profile	-999	9	-999	December to March	2010-2011	-37.6833	-95.4667	3771	2200	18.9	-999	-999	-6.8	0.3	2.58	34.56	27.96	-999	140.814	2.47183	-999	87.8668	0.45	0.45	-999	South Pacific	Oxygen given in mL/L not µmol/kg (see notes)
51	Molina-Kescher et al 2014	2014	S0213	CTD profile	-999	9	-999	December to March	2010-2011	-37.6833	-95.4667	3771	2800	21	-999	-999	-8.5	0.2	1.51	34.66	28.05	-999	154.262	2.27683	-999	110.339	0.45	0.45	-999	South Pacific	Oxygen given in mL/L not µmol/kg (see notes)
51	Molina-Kescher et al 2014	2014	S0213	CTD profile	-999	9	-999	December to March	2010-2011	-37.6833	-95.4667	3771	3769	39.1	-999	-999	-9.1	0.3	0.94	34.7	28.11	-999	166.417	2.13073	-999	112.549	0.45	0.45	-999	South Pacific	Oxygen given in mL/L not µmol/kg (see notes)
51	Molina-Kescher et al 2014	2014	S0213	CTD profile	-999	50	-999	December to March	2010-2011	-40.2833	-114.433	3483	770	11.2	-999	-999	-8.8	0.4	5.59	34.27	27.1	-999	228.727	1.61631	-999	11.8497	0.45	0.45	-999	South Pacific	Oxygen given in mL/L not µmol/kg (see notes)
51	Molina-Kescher et al 2014	2014	S0213	CTD profile	-999	50	-999	December to March	2010-2011	-40.2833	-114.433	3483	1800	15.3	-999	-999	-8.3	0.2	2.12	34.61	27.88	-999	158.186	2.22837	-999	77.6817	0.45	0.45	-999	South Pacific	Oxygen given in mL/L not µmol/kg (see notes)
51	Molina-Kescher et al 2014	2014	S0213	CTD profile	-999	50	-999	December to March	2010-2011	-40.2833	-114.433	3483	3380	23.2	-999	-999	-6.9	0.2	1.1	34.68	28.09	-999	161.207	2.27673	-999	110.889	0.45	0.45	-999	South Pacific	Oxygen given in mL/L not µmol/kg (see notes)
51	Molina-Kescher et al 2014	2014	S0213	CTD profile	-999	50	-999	December to March	2010-2011	-40.2833	-114.433	3483	3481	23.1	-999	-999	-6.9	0.3	1.09	34.68	28.09	-999	161.642	2.13079	-999	110.626	0.45	0.45	-999	South Pacific	Oxygen given in mL/L not µmol/kg (see notes)
51	Molina-Kescher et al 2014	2014	S0213	CTD profile	-999	54	-999	December to March	2010-2011	-43.7	-120.5	3844	350	11	-999	-999	-7.9	0.3	7.1	34.37	26.94	-999	244.845	1.2562	-999	5.15137	0.45	0.45	-999	South Pacific	Oxygen given in mL/L not µmol/kg (see notes)
51	Molina-Kescher et al 2014	2014	S0213	CTD profile	-999	54	-999	December to March	2010-2011	-43.7	-120.5	3844	800	9.7	-999	-999	-7.8	0.4	5.57	34.28	27.11	-999	221.333	1.65524	-999	13.943	0.45	0.45	-999	South Pacific	Oxygen given in mL/L not µmol/kg (see notes)
51	Molina-Kescher et al 2014	2014	S0213	CTD profile	-999	54	-999	December to March	2010-2011	-43.7	-120.5	3844	1900	14.1	-999	-999	-7.6	0.2	2.11	34.61	27.89	-999	155.144	2.15052	-999	80.9706	0.45	0.45	-999	South Pacific	Oxygen given in mL/L not µmol/kg (see notes)
51	Molina-Kescher et al 2014	2014	S0213	CTD profile	-999	54	-999	December to March	2010-2011	-43.7	-120.5	3844	2400	18.6	-999	-999	-6.9	0.2	1.59	34.66	28	-999	149.048	2.16008	-999	103.596	0.45	0.45	-999	South Pacific	Oxygen given in mL/L not µmol/kg (see notes)
51	Molina-Kescher et al 2014	2014	S0213	CTD profile	-999	54	-999	December to March	2010-2011	-43.7	-120.5	3844	3842	25.9	-999	-999	-6.5	0.2	0.95	34.69	28.12	-999	166.853	2.10156	-999	110.468	0.45	0.45	-999	South Pacific	Oxygen given in mL/L not µmol/kg (see notes)
51	Molina-Kescher et al 2014	2014	S0213	CTD profile	-999	66	-999	December to March	2010-2011	-45.3833	-151.7	5157	2200	14.4	-999	-999	-6	0.2	1.96	34.63	27.92	-999	144.276	2.24777	-999	95.4183	0.45	0.45	-999	South Pacific	Oxygen given in mL/L not µmol/kg (see notes)
51	Molina-Kescher et al 2014	2014	S0213	CTD profile	-999	66	-999	December to March	2010-2011	-45.3833	-151.7	5157	3000	17.7	-999	-999	-6.6	0.2	1.41	34.69	28.05	-999	155.126	2.17946	-999	102.036	0.45	0.45	-999	South Pacific	Oxygen given in mL/L not µmol/kg (see notes)
51	Molina-Kescher et al 2014	2014	S0213	CTD profile	-999	66	-999	December to March	2010-2011	-45.3833	-151.7	5157	3800	22.5	-999	-999	-8.3	0.3	0.89	34.72	28.15	-999	180.753	2.05286	-999	99.3253	0.45	0.45	-999	South Pacific	Oxygen given in mL/L not µmol/kg (see notes)
51	Molina-Kescher et al 2014	2014	S0213	CTD profile	-999	66	-999	December to March	2010-2011	-45.3833	-151.7	5157	4500	30	-999	-999	-8.3	0.2	0.5	34.71	28.2	-999	189.005	2.0431	-999	107.749	0.45	0.45	-999	South Pacific	Oxygen given in mL/L not µmol/kg (see notes)
51	Molina-Kescher et al 2014	2014	S0213	CTD profile	-999	66	-999	December to March	2010-2011	-45.3833	-151.7	5157	5155	30.6	-999	-999	-8.3	0.3	0.44	34.71	28.21	-999	189.873	2.0139	-999	108.459	0.45	0.45	-999	South Pacific	Oxygen given in mL/L not µmol/kg (see notes)
51	Molina-Kescher et al 2014	2014	S0213	CTD	-999	MuC-78	-999	December to March	2010-2011	-46.25	-179.617	-999	3410	22.8	-999	-999	-9	0.3	1.1	34.72	28.12	-999	201.612	2.00424	-999	108.248	0.45	0.45	-999	South Pacific	Oxygen given in mL/L not µmol/kg (see notes)
51	Molina-Kescher et al 2014	2014	S0213	CTD	-999	MuC-79	-999	December to March	2010-2011	-45.85	-179.567	-999	3144	21.9	-999	-999	-10.3	0.3	1.4	34.73	28.08	-999	196.834	1.84859	-999	100.729	0.45	0.45	-999	South Pacific	Oxygen given in mL/L not µmol/kg (see notes)
52	Haley et al 2014	2014	R/V Thompson	Fish	1	-999	19	8	2007	59.0533	-138.75	130.6	5	11.4462	-999	-999	-0.52	0.35	12.9094	28.36	-999	-999	291.673	1.00852	-999	17.3308	0.45	0.45	-999	Gulf of Alaska	Oxygen given in mL/L not µmol/kg (see notes)
52	Haley et al 2014	2014	R/V Thompson	Fish	2	-999	19	8	2007	59.3917	-140.147	190	5	15.6525	-999	-999	-0.73	0.35	15.8093	28.63	-999	-999	295.717	1.10684	-999	15.4762	0.45	0.45	-999	Gulf of Alaska	Oxygen given in mL/L not µmol/kg (see notes)
52	Haley et al 2014	2014	R/V Thompson	Fish	3	-999	20	8	2007	59.69	-141.248	54	5	15.5077	-999	-999	-0.64	0.35	10.8794	28.89	-999	-999	300.193	1.24258	-999	17.1221	0.45	0.45	-999	Gulf of Alaska	Oxygen given in mL/L not µmol/kg (see notes)
52	Haley et al 2014	2014	R/V Thompson	Fish	4	-999	20	8	2007	59.8883	-142.072	57	5	24.8473	-999	-999	-0.19	0.35	10.6695	23.37	-999	-999	301.448	1.24777	-999	17.1937	0.45	0.45	-999	Gulf of Alaska	Oxygen given in mL/L not µmol/kg (see notes)
52	Haley et al 2014	2014	R/V Thompson	Fish	5	-999	24	8	2007	56.1783	-143.865	3866	5	7.20731	-999	-999	-2.31	0.35	13.8893	32.05	-999	-999	297.022	1.21098	-999	18.946	0.45	0.45	-999	Gulf of Alaska	Oxygen given in mL/L not µmol/kg (see notes)
52	Haley et al 2014	2014	R/V Thompson	Surface CTD	13	-999	25	8	2007	57	-142.5	3654	5	11.7222	-999	-999	-1.02	0.35	14.1993	31.79	-999	-999	296.226	1.19176	-999	18.8532	0.45	0.45	-999	Gulf of Alaska	Oxygen given in mL/L not µmol/kg (see notes)
52	Haley et al 2014	2014	R/V Thompson	Surface CTD	21	-999	26	8	2007	58.7167	-144	3594	5	6.57938	-999	-999	-2.04	0.35	13.4493	32.52	-999	-999	298.199	1.18116	-999	16.4973	0.45	0.45	-999	Gulf of Alaska	Oxygen given in mL/L not µmol/kg (see notes)
52	Haley et al 2014	2014	R/V Thompson	Fish	22	-999	27	8	2007	60.1333	-144.758	44	5	-999	-999	-999	0.07	0.35	14.0093	27.78	-999	-999	299.738	1.13654	-999	15.2845	0.45	-999	-999	Gulf of Alaska	Oxygen given in mL/L not µmol/kg (see notes)
52	Haley et al 2014	2014	R/V Thompson	Fish	23	-999	27	8	2007	60.185	-145.382	46	5	28.6979	-999	-999	0.05	0.35	14.0093	24.6	-999	-999	300.897	1.08035	-999	14.8302	0.45	0.45	-999	Gulf of Alaska	Oxygen given in mL/L not µmol/kg (see notes)
52	Haley et al 2014	2014	R/V Thompson	Fish	24	-999	27	8	2007	60.31	-146.013	32.4	5	14.9563	-999	-999	0.21	0.35	14.3194	21.34	-999	-999	303.417	1.04369	-999	14.4738	0.45	0.45	-999	Gulf of Alaska	Oxygen given in mL/L not µmol/kg (see notes)
52	Haley et al 2014	2014	R/V Thompson	Fish	26	-999	30	8	2007	59.625	-149.257	213	5	14.1767	-999	-999	-0.5	0.35	13.2093	30.38	-999	-999	306.527	0.938595	-999	14.47	0.45	0.45	-999	Gulf of Alaska	Oxygen given in mL/L not µmol/kg (see notes)
52	Haley et al 2014	2014	R/V Thompson	Fish	27	-999	30	8	2007	59.265	-148.91	170	5	8.88509	-999	-999	-1.32	0.35	13.0593	32.13	-999	-999	306.113	0.937328	-999	14.4505	0.45	0.45	-999	Gulf of Alaska	Oxygen given in mL/L not µmol/kg (see notes)
52	Haley et al 2014	2014	R/V Thompson	Fish	28	-999	30	8	2007	58.69	-148.345	284	5	7.26372	-999	-999	-2.14	0.35	13.7793	32.42	-999	-999	306.089	0.98607	-999	14.2541	0.45	0.45	-999	Gulf of Alaska	Oxygen given in mL/L not µmol/kg (see notes)
52	Haley et al 2014	2014	R/V Thompson	Fish	29	-999	30	8	2007	58.1483	-147.857	2128	5	7.00858	-999	-999	-1.92	0.35	13.2193	32.52	-999	-999	302.981	1.04445	-999	15.13	0.45	0.45	-999	Gulf of Alaska	Oxygen given in mL/L not µmol/kg (see notes)
52	Haley et al 2014	2014	R/V Thompson	Surface CTD	33	-999	1	9	2007	58.9	-152.817	185	5	12.6573	-999	-999	-0.55	0.35	11.0094	31.29	-999	-999	317.535	0.927812	-999	11.3291	0.45	0.45	-999	Gulf of Alaska	Oxygen given in mL/L not µmol/kg (see notes)
52	Haley et al 2014	2014	R/V Thompson	Surface CTD	41	-999	10	9	2007	54.3333	-155.552	5000	5	9.03782	-999	-999	-2.03	0.35	12.2494	32.44	-999	-999	306.431	1.23953	-999	24.1074	0.45	0.45	-999	Gulf of Alaska	Oxygen given in mL/L not µmol/kg (see notes)
52	Haley et al 2014	2014	R/V Thompson	Fish	42	-999	14	9	2007	54.66	-158.037	4987	5	9.68036	-999	-999	-2.06	0.35	11.7794	32.55	-999	-999	305.508	1.28811	-999	25.1767	0.45	0.45	-999	Gulf of Alaska	Oxygen given in mL/L not µmol/kg (see notes)
52	Haley et al 2014	2014	R/V Thompson	Fish	44	-999	16	9	2007	54.1233	-155.012	4688	5	7.7991	-999	-999	-1.86	0.35	12.0694	32.26	-999	-999	306.462	1.23966	-999	24.1099	0.45	0.45	-999	Gulf of Alaska	Oxygen given in mL/L not µmol/kg (see notes)
52	Haley et al 2014	2014	R/V Thompson	Fish	45	-999	16	9	2007	54.935	-155.093	3786	5	9.50607	-999	-999	-0.85	0.35	10.7294	32.12	-999	-999	305.116	1.25902	-999	24.0092	0.45	0.45	-999	Gulf of Alaska	Oxygen given in mL/L not µmol/kg (see notes)
52	Haley et al 2014	2014	R/V Thompson	Fish	46	-999	17	9	2007	56.0867	-154.668	112	5	13.0918	-999	-999	-0.52	0.35	10.8294	31.75	-999	-999	307.387	1.21058	-999	21.9662	0.45	0.45	-999	Gulf of Alaska	Oxygen given in mL/L not µmol/kg (see notes)
52	Haley et al 2014	2014	R/V Thompson	Hand: CopperRiver	25	-999	27	8	2007	60.4133	-145.68	5	5	125.146	-999	-999	-3.75	0.35	0.000221059	0	-999	-999	-999	-999	-999	-999	NF	NF	-999	Gulf of Alaska	Oxygen given in mL/L not µmol/kg (see notes)
52	Haley et al 2014	2014	R/V Thompson	CTD profile	6	018-1	25	8	2007	57	-142.5	3654	3500	41.5543	-999	-999	-3.13	0.35	1.18793	34.68	-999	-999	130.79	2.51931	-999	168.976	0.45	0.45	-999	Gulf of Alaska	Oxygen given in mL/L not µmol/kg (see notes)
52	Haley et al 2014	2014	R/V Thompson	CTD profile	7	018-1	25	8	2007	57	-142.5	3654	2500	31.1633	-999	-999	-2.7	0.35	1.5118	34.64	-999	-999	88.6463	2.76131	-999	177.032	0.45	0.45	-999	Gulf of Alaska	Oxygen given in mL/L not µmol/kg (see notes)
52	Haley et al 2014	2014	R/V Thompson	CTD profile	8	018-1	25	8	2007	57	-142.5	3654	1500	22.5983	-999	-999	-2.56	0.35	2.21846	34.51	-999	-999	33.4648	3.04468	-999	161.513	0.45	0.45	-999	Gulf of Alaska	Oxygen given in mL/L not µmol/kg (see notes)
52	Haley et al 2014	2014	R/V Thompson	CTD profile	9	018-1	25	8	2007	57	-142.5	3654	900	-999	-999	-999	-2.51	0.35	3.36591	34.3	-999	-999	21.3015	3.12163	-999	125.156	0.45	-999	-999	Gulf of Alaska	Oxygen given in mL/L not µmol/kg (see notes)
52	Haley et al 2014	2014	R/V Thompson	CTD profile	10	018-1	25	8	2007	57	-142.5	3654	400	-999	-999	-999	-2.78	0.35	4.39016	34.03	-999	-999	42.1815	2.97419	-999	85.921	0.45	-999	-999	Gulf of Alaska	Oxygen given in mL/L not µmol/kg (see notes)
52	Haley et al 2014	2014	R/V Thompson	CTD profile	11	018-1	25	8	2007	57	-142.5	3654	250	-999	-999	-999	-2.83	0.35	4.97059	33.84	-999	-999	73.942	2.76283	-999	58.856	0.45	-999	-999	Gulf of Alaska	Oxygen given in mL/L not µmol/kg (see notes)
52	Haley et al 2014	2014	R/V Thompson	CTD profile	12	018-1	25	8	2007	57	-142.5	3654	100	12.1325	-999	-999	-1.54	0.35	5.63205	32.6	-999	-999	242.084	1.83205	-999	33.7176	0.45	0.45	-999	Gulf of Alaska	Oxygen given in mL/L not µmol/kg (see notes)
52	Haley et al 2014	2014	R/V Thompson	CTD profile	13	018-1	25	8	2007	57	-142.5	3654	10	11.722	-999	-999	-1.02	0.35	14.1986	31.79	-999	-999	297.535	1.16243	-999	18.3644	0.45	0.45	-999	Gulf of Alaska	Oxygen given in mL/L not µmol/kg (see notes)
52	Haley et al 2014	2014	R/V Thompson	CTD profile	14	023-3	26	8	2007	58.7167	-144	3594	3500	43.9867	-999	-999	-3.41	0.35	1.14886	34.69	-999	-999	127.747	2.45222	-999	168.111	0.45	0.45	-999	Gulf of Alaska	Oxygen given in mL/L not µmol/kg (see notes)
52	Haley et al 2014	2014	R/V Thompson	CTD profile	15	023-3	26	8	2007	58.7167	-144	3594	2500	31.7021	-999	-999	-2.12	0.35	1.51177	34.64	-999	-999	89.5154	2.7132	-999	182.131	0.45	0.45	-999	Gulf of Alaska	Oxygen given in mL/L not µmol/kg (see notes)
52	Haley et al 2014	2014	R/V Thompson	CTD profile	16	023-3	26	8	2007	58.7167	-144	3594	1500	28.0586	-999	-999	-2.51	0.35	2.12946	34.53	-999	-999	34.7679	2.82229	-999	162.958	0.45	0.45	-999	Gulf of Alaska	Oxygen given in mL/L not µmol/kg (see notes)
52	Haley et al 2014	2014	R/V Thompson	CTD profile	17	023-3	26	8	2007	58.7167	-144	3594	900	21.5974	-999	-999	-2.56	0.35	2.97861	34.36	-999	-999	19.561	3.14073	-999	115.257	0.45	0.45	-999	Gulf of Alaska	Oxygen given in mL/L not µmol/kg (see notes)
52	Haley et al 2014	2014	R/V Thompson	CTD profile	18	023-3	26	8	2007	58.7167	-144	3594	400	21.0992	-999	-999	-2.75	0.35	3.97146	34.09	-999	-999	46.0911	2.89616	-999	86.3989	0.45	0.45	-999	Gulf of Alaska	Oxygen given in mL/L not µmol/kg (see notes)
52	Haley et al 2014	2014	R/V Thompson	CTD profile	19	023-3	26	8	2007	58.7167	-144	3594	250	-999	-999	-999	-2.51	0.35	4.26197	33.94	-999	-999	86.9773	2.6943	-999	50.3845	0.45	-999	-999	Gulf of Alaska	Oxygen given in mL/L not µmol/kg (see notes)
52	Haley et al 2014	2014	R/V Thompson	CTD profile	20	023-3	26	8	2007	58.7167	-144	3594	100	13.1585	-999	-999	-2.66	0.35	3.89338	33.04	-999	-999	253.272	1.79213	-999	28.9273	0.45	0.45	-999	Gulf of Alaska	Oxygen given in mL/L not µmol/kg (see notes)
52	Haley et al 2014	2014	R/V Thompson	CTD profile	21	023-3	26	8	2007	58.7167	-144	3594	10	6.57924	-999	-999	-2.04	0.35	13.4486	32.52	-999	-999	298.634	1.18114	-999	15.9112	0.45	0.45	-999	Gulf of Alaska	Oxygen given in mL/L not µmol/kg (see notes)
52	Haley et al 2014	2014	R/V Thompson	CTD profile	30	033-1	1	9	2007	58.9	-152.817	185	175	10.5206	-999	-999	-0.19	0.35	4.6374	32.5	-999	-999	188.959	2.20153	-999	48.6089	0.45	0.45	-999	Gulf of Alaska	Oxygen given in mL/L not µmol/kg (see notes)
52	Haley et al 2014	2014	R/V Thompson	CTD profile	31	033-1	1	9	2007	58.9	-152.817	185	125	10.7316	-999	-999	-0.79	0.35	6.35938	32.27	-999	-999	266.122	1.47182	-999	26.9022	0.45	0.45	-999	Gulf of Alaska	Oxygen given in mL/L not µmol/kg (see notes)
52	Haley et al 2014	2014	R/V Thompson	CTD profile	32	033-1	1	9	2007	58.9	-152.817	185	75	13.1661	-999	-999	-0.42	0.35	7.45304	32.02	-999	-999	284.945	1.35562	-999	20.8707	0.45	0.45	-999	Gulf of Alaska	Oxygen given in mL/L not µmol/kg (see notes)
52	Haley et al 2014	2014	R/V Thompson	CTD profile	33	033-1	1	9	2007	58.9	-152.817	185	10	12.657	-999	-999	-0.55	0.35	11.0088	31.29	-999	-999	314.918	0.966856	-999	12.6961	0.45	0.45	-999	Gulf of Alaska	Oxygen given in mL/L not µmol/kg (see notes)
52	Haley et al 2014	2014	R/V Thompson	CTD profile	34	054-2	10	9	2007	54.3333	-155.552	5000	5000	40.4846	-999	-999	-3.49	0.35	1.09019	34.69	-999	-999	157.728	2.41784	-999	146.879	0.45	0.45	-999	Gulf of Alaska	Oxygen given in mL/L not µmol/kg (see notes)
52	Haley et al 2014	2014	R/V Thompson	CTD profile	35	054-2	10	9	2007	54.3333	-155.552	5000	3000	30.9026	-999	-999	-3.09	0.35	1.32706	34.66	-999	-999	115.585	2.63042	-999	165.697	0.45	0.45	-999	Gulf of Alaska	Oxygen given in mL/L not µmol/kg (see notes)
52	Haley et al 2014	2014	R/V Thompson	CTD profile	36	054-2	10	9	2007	54.3333	-155.552	5000	2000	26.2	-999	-999	-2.32	0.35	1.71342	34.6	-999	-999	68.2261	2.92183	-999	170.006	0.45	0.45	-999	Gulf of Alaska	Oxygen given in mL/L not µmol/kg (see notes)
52	Haley et al 2014	2014	R/V Thompson	CTD profile	37	054-2	10	9	2007	54.3333	-155.552	5000	1000	21.0924	-999	-999	-2.44	0.35	2.77253	34.4	-999	-999	21.2987	3.11009	-999	145.331	0.45	0.45	-999	Gulf of Alaska	Oxygen given in mL/L not µmol/kg (see notes)
52	Haley et al 2014	2014	R/V Thompson	CTD profile	38	054-2	10	9	2007	54.3333	-155.552	5000	750	19.9838	-999	-999	-2.27	0.35	3.19861	34.3	-999	-999	20.8664	3.10428	-999	133.824	0.45	0.45	-999	Gulf of Alaska	Oxygen given in mL/L not µmol/kg (see notes)
52	Haley et al 2014	2014	R/V Thompson	CTD profile	40	054-2	10	9	2007	54.3333	-155.552	5000	100	13.6625	-999	-999	-2.15	0.35	3.61358	33.24	-999	-999	226.25	1.98656	-999	43.6264	0.45	0.45	-999	Gulf of Alaska	Oxygen given in mL/L not µmol/kg (see notes)
52	Haley et al 2014	2014	R/V Thompson	CTD profile	41	054-2	10	9	2007	54.3333	-155.552	5000	10	9.03762	-999	-999	-2.03	0.35	12.2487	32.44	-999	-999	306.867	1.2395	-999	25.278	0.45	0.45	-999	Gulf of Alaska	Oxygen given in mL/L not µmol/kg (see notes)
53	Garcia-Solsona et al 2014	2014	Bonus Goodhope	CTD profile	-999	S1	-999	February-March	2008	-36.5	13.1	4923	29	14.97	-999	-999	-17.1	0.2	19.58	35.45	-999	25.026	-999	-999	-999	-999	0.4	0.4	SW-Indian	South East Atlantic
53	Garcia-Solsona et al 2014	2014	Bonus Goodhope	CTD profile	-999	S1	-999	February-March	2008	-36.5	13.1	4923	200	9.31	-999	-999	-11.8	0.2	12.59	35.06	-999	26.592	-999	-999	-999	-999	0.4	0.4	SW-Indian	South East Atlantic
53	Garcia-Solsona et al 2014	2014	Bonus Goodhope	CTD profile	-999	S1	-999	February-March	2008	-36.5	13.1	4923	400	8.79	-999	-999	-10.7	0.2	9.99	34.78	-999	26.88	-999	-999	-999	-999	0.4	0.4	SW-Indian	South East Atlantic
53	Garcia-Solsona et al 2014	2014	Bonus Goodhope	CTD profile	-999	S1	-999	February-March	2008	-36.5	13.1	4923	760	11.09	-999	-999	-9.2	0.2	5.6	34.43	-999	27.308	-999	-999	-999	-999	0.4	0.4	i-AAIW	South East Atlantic
53	Garcia-Solsona et al 2014	2014	Bonus Goodhope	CTD profile	-999	S1	-999	February-March	2008	-36.5	13.1	4923	1200	13.17	-999	-999	-9.4	0.4	3.35	34.55	-999	27.687	-999	-999	-999	-999	0.4	0.4	i-AAIW	South East Atlantic
53	Garcia-Solsona et al 2014	2014	Bonus Goodhope	CTD profile	-999	S1	-999	February-March	2008	-36.5	13.1	4923	1999	15.68	-999	-999	-11	0.4	2.52	34.81	-999	27.983	-999	-999	-999	-999	0.4	0.4	E-NADW	South East Atlantic
53	Garcia-Solsona et al 2014	2014	Bonus Goodhope	CTD profile	-999	S1	-999	February-March	2008	-36.5	13.1	4923	2701	18.88	-999	-999	-11.8	0.4	2.11	34.84	-999	28.062	-999	-999	-999	-999	0.4	0.4	E-NADW	South East Atlantic
53	Garcia-Solsona et al 2014	2014	Bonus Goodhope	CTD profile	-999	S1	-999	February-March	2008	-36.5	13.1	4923	3049	20.46	-999	-999	-11.1	0.4	1.88	34.83	-999	28.088	-999	-999	-999	-999	0.4	0.4	E-NADW	South East Atlantic
53	Garcia-Solsona et al 2014	2014	Bonus Goodhope	CTD profile	-999	S1	-999	February-March	2008	-36.5	13.1	4923	4049	31.11	-999	-999	-10.3	0.4	0.89	34.75	-999	28.189	-999	-999	-999	-999	0.4	0.4	W-NADW	South East Atlantic
53	Garcia-Solsona et al 2014	2014	Bonus Goodhope	CTD profile	-999	S1	-999	February-March	2008	-36.5	13.1	4923	4564	-999	-999	-999	-10.1	0.4	0.72	34.73	-999	28.206	-999	-999	-999	-999	0.4	-999	W-NADW	South East Atlantic
53	Garcia-Solsona et al 2014	2014	Bonus Goodhope	CTD profile	-999	S1	-999	February-March	2008	-36.5	13.1	4923	5000	32.65	-999	-999	-10.9	0.4	0.57	34.72	-999	28.221	-999	-999	-999	-999	0.4	0.4	W-NADW	South East Atlantic
53	Garcia-Solsona et al 2014	2014	Bonus Goodhope	CTD profile	-999	S2	-999	February-March	2008	-42.47	8.93	4070	20	7.28	-999	-999	-10.7	0.2	12.41	34.34	-999	26.055	-999	-999	-999	-999	0.4	0.4	SW	South East Atlantic
53	Garcia-Solsona et al 2014	2014	Bonus Goodhope	CTD profile	-999	S2	-999	February-March	2008	-42.47	8.93	4070	124	10.48	-999	-999	-9.2	0.2	9.35	34.51	-999	26.782	-999	-999	-999	-999	0.4	0.4	SW	South East Atlantic
53	Garcia-Solsona et al 2014	2014	Bonus Goodhope	CTD profile	-999	S2	-999	February-March	2008	-42.47	8.93	4070	292	8.85	-999	-999	-8.3	0.2	6.88	34.31	-999	27.005	-999	-999	-999	-999	0.4	0.4	a-AAIW	South East Atlantic
53	Garcia-Solsona et al 2014	2014	Bonus Goodhope	CTD profile	-999	S2	-999	February-March	2008	-42.47	8.93	4070	397	9.38	-999	-999	-8.1	0.2	5.91	34.29	-999	27.122	-999	-999	-999	-999	0.4	0.4	a-AAIW	South East Atlantic
53	Garcia-Solsona et al 2014	2014	Bonus Goodhope	CTD profile	-999	S2	-999	February-March	2008	-42.47	8.93	4070	594	9.87	-999	-999	-7.9	0.2	4.16	34.18	-999	27.282	-999	-999	-999	-999	0.4	0.4	a-AAIW	South East Atlantic
53	Garcia-Solsona et al 2014	2014	Bonus Goodhope	CTD profile	-999	S2	-999	February-March	2008	-42.47	8.93	4070	940	10.88	-999	-999	-8	0.2	3.03	34.31	-999	27.516	-999	-999	-999	-999	0.4	0.4	a-AAIW	South East Atlantic
53	Garcia-Solsona et al 2014	2014	Bonus Goodhope	CTD profile	-999	S2	-999	February-March	2008	-42.47	8.93	4070	1454	12.83	-999	-999	-8.4	0.2	2.63	34.58	-999	27.795	-999	-999	-999	-999	0.4	0.4	UCDW	South East Atlantic
53	Garcia-Solsona et al 2014	2014	Bonus Goodhope	CTD profile	-999	S2	-999	February-March	2008	-42.47	8.93	4070	2171	-999	-999	-999	-10.5	0.5	2.34	34.79	-999	27.994	-999	-999	-999	-999	0.4	-999	E-NADW	South East Atlantic
53	Garcia-Solsona et al 2014	2014	Bonus Goodhope	CTD profile	-999	S2	-999	February-March	2008	-42.47	8.93	4070	2905	20.16	-999	-999	-11.3	0.4	1.96	34.83	-999	28.079	-999	-999	-999	-999	0.4	0.4	E-NADW	South East Atlantic
53	Garcia-Solsona et al 2014	2014	Bonus Goodhope	CTD profile	-999	S2	-999	February-March	2008	-42.47	8.93	4070	3444	23.95	-999	-999	-10.4	0.4	1.42	34.79	-999	28.136	-999	-999	-999	-999	0.4	0.4	E-NADW	South East Atlantic
53	Garcia-Solsona et al 2014	2014	Bonus Goodhope	CTD profile	-999	S2	-999	February-March	2008	-42.47	8.93	4070	4022	32.22	-999	-999	-10.8	0.4	0.81	34.74	-999	28.196	-999	-999	-999	-999	0.4	0.4	W-NADW/AABW	South East Atlantic
53	Garcia-Solsona et al 2014	2014	Bonus Goodhope	CTD profile	-999	S3	-999	February-March	2008	-47.55	4.37	4480	40	6.6	-999	-999	-8.4	0.2	6.48	33.72	-999	26.569	-999	-999	-999	-999	0.4	0.4	a-AAIW	South East Atlantic
53	Garcia-Solsona et al 2014	2014	Bonus Goodhope	CTD profile	-999	S3	-999	February-March	2008	-47.55	4.37	4480	124	8.6	-999	-999	-8	0.2	4.08	33.86	-999	27.007	-999	-999	-999	-999	0.4	0.4	a-AAIW	South East Atlantic
53	Garcia-Solsona et al 2014	2014	Bonus Goodhope	CTD profile	-999	S3	-999	February-March	2008	-47.55	4.37	4480	247	9.09	-999	-999	-8.1	0.2	3.66	34.07	-999	27.267	-999	-999	-999	-999	0.4	0.4	a-AAIW	South East Atlantic
53	Garcia-Solsona et al 2014	2014	Bonus Goodhope	CTD profile	-999	S3	-999	February-March	2008	-47.55	4.37	4480	496	10.18	-999	-999	-7.8	0.2	2.81	34.2	-999	27.49	-999	-999	-999	-999	0.4	0.4	a-AAIW	South East Atlantic
53	Garcia-Solsona et al 2014	2014	Bonus Goodhope	CTD profile	-999	S3	-999	February-March	2008	-47.55	4.37	4480	736	11.3	-999	-999	-7.8	0.2	2.65	34.38	-999	27.655	-999	-999	-999	-999	0.4	0.4	UCDW	South East Atlantic
53	Garcia-Solsona et al 2014	2014	Bonus Goodhope	CTD profile	-999	S3	-999	February-March	2008	-47.55	4.37	4480	1067	12.26	-999	-999	-8.1	0.2	2.45	34.58	-999	27.81	-999	-999	-999	-999	0.4	0.4	UCDW	South East Atlantic
53	Garcia-Solsona et al 2014	2014	Bonus Goodhope	CTD profile	-999	S3	-999	February-March	2008	-47.55	4.37	4480	1483	14.5	-999	-999	-8.9	0.2	2.34	34.72	-999	27.936	-999	-999	-999	-999	0.4	0.4	LCDW	South East Atlantic
53	Garcia-Solsona et al 2014	2014	Bonus Goodhope	CTD profile	-999	S3	-999	February-March	2008	-47.55	4.37	4480	2004	16.43	-999	-999	-10	0.4	1.97	34.77	-999	28.038	-999	-999	-999	-999	0.4	0.4	W-NADW	South East Atlantic
53	Garcia-Solsona et al 2014	2014	Bonus Goodhope	CTD profile	-999	S3	-999	February-March	2008	-47.55	4.37	4480	3050	23.16	-999	-999	-10.5	0.5	0.95	34.73	-999	28.165	-999	-999	-999	-999	0.4	0.4	W-NADW	South East Atlantic
53	Garcia-Solsona et al 2014	2014	Bonus Goodhope	CTD profile	-999	S3	-999	February-March	2008	-47.55	4.37	4480	4300	16.4	-999	-999	-9.2	0.42	0.41	34.7	-999	28.226	-999	-999	-999	-999	0.4	0.4	AABW	South East Atlantic
53	Garcia-Solsona et al 2014	2014	Bonus Goodhope	CTD profile	-999	S4	-999	February-March	2008	-51.85	0	2570	57	11.25	-999	-999	-7.7	0.2	2.53	33.71	-999	28.231	-999	-999	-999	-999	0.4	0.4	a-AAIW	South East Atlantic
53	Garcia-Solsona et al 2014	2014	Bonus Goodhope	CTD profile	-999	S4	-999	February-March	2008	-51.85	0	2570	167	12.21	-999	-999	-7.7	0.2	0.85	34.08	-999	27.028	-999	-999	-999	-999	0.4	0.4	a-AAIW	South East Atlantic
53	Garcia-Solsona et al 2014	2014	Bonus Goodhope	CTD profile	-999	S4	-999	February-March	2008	-51.85	0	2570	248	13.37	-999	-999	-7.9	0.2	1.46	34.4	-999	27.473	-999	-999	-999	-999	0.4	0.4	UCDW	South East Atlantic
53	Garcia-Solsona et al 2014	2014	Bonus Goodhope	CTD profile	-999	S4	-999	February-March	2008	-51.85	0	2570	327	14.54	-999	-999	-7.9	0.2	1.8	34.54	-999	27.783	-999	-999	-999	-999	0.4	0.4	UCDW	South East Atlantic
53	Garcia-Solsona et al 2014	2014	Bonus Goodhope	CTD profile	-999	S4	-999	February-March	2008	-51.85	0	2570	415	14.75	-999	-999	-8.1	0.2	1.88	34.62	-999	27.855	-999	-999	-999	-999	0.4	0.4	UCDW	South East Atlantic
53	Garcia-Solsona et al 2014	2014	Bonus Goodhope	CTD profile	-999	S4	-999	February-March	2008	-51.85	0	2570	741	15.87	-999	-999	-8.3	0.2	1.7	34.7	-999	28.012	-999	-999	-999	-999	0.4	0.4	UCDW	South East Atlantic
53	Garcia-Solsona et al 2014	2014	Bonus Goodhope	CTD profile	-999	S4	-999	February-March	2008	-51.85	0	2570	1116	18.99	-999	-999	-8.4	0.4	1.42	34.73	-999	28.08	-999	-999	-999	-999	0.4	0.4	LCDW	South East Atlantic
53	Garcia-Solsona et al 2014	2014	Bonus Goodhope	CTD profile	-999	S4	-999	February-March	2008	-51.85	0	2570	1677	22.07	-999	-999	-7	0.2	0.77	34.7	-999	28.171	-999	-999	-999	-999	0.4	0.4	LCDW	South East Atlantic
53	Garcia-Solsona et al 2014	2014	Bonus Goodhope	CTD profile	-999	S4	-999	February-March	2008	-51.85	0	2570	2307	23.72	-999	-999	-9.5	0.4	0.36	34.69	-999	28.225	-999	-999	-999	-999	0.4	0.4	LCDW	South East Atlantic
53	Garcia-Solsona et al 2014	2014	Bonus Goodhope	CTD profile	-999	S4	-999	February-March	2008	-51.85	0	2570	2500	23.86	-999	-999	-8.5	0.4	0.32	34.69	-999	28.231	-999	-999	-999	-999	0.4	0.4	AABW	South East Atlantic
53	Garcia-Solsona et al 2014	2014	Bonus Goodhope	CTD profile	-999	S5	-999	February-March	2008	-57.55	-0.03	3932	29	18.15	-999	-999	-8.4	0.2	0.41	34.08	-999	28.387	-999	-999	-999	-999	0.4	0.4	UCDW	South East Atlantic
53	Garcia-Solsona et al 2014	2014	Bonus Goodhope	CTD profile	-999	S5	-999	February-March	2008	-57.55	-0.03	3932	133	18.07	-999	-999	-8.4	0.2	-0.71	34.35	-999	27.558	-999	-999	-999	-999	0.4	0.4	UCDW	South East Atlantic
53	Garcia-Solsona et al 2014	2014	Bonus Goodhope	CTD profile	-999	S5	-999	February-March	2008	-57.55	-0.03	3932	247	20.19	-999	-999	-8.4	0.2	0.29	34.62	-999	27.865	-999	-999	-999	-999	0.4	0.4	UCDW	South East Atlantic
53	Garcia-Solsona et al 2014	2014	Bonus Goodhope	CTD profile	-999	S5	-999	February-March	2008	-57.55	-0.03	3932	394	21.58	-999	-999	-8.4	0.2	0.52	34.67	-999	28.094	-999	-999	-999	-999	0.4	0.4	LCDW	South East Atlantic
53	Garcia-Solsona et al 2014	2014	Bonus Goodhope	CTD profile	-999	S5	-999	February-March	2008	-57.55	-0.03	3932	692	23.08	-999	-999	-8.5	0.2	0.42	34.68	-999	28.153	-999	-999	-999	-999	0.4	0.4	LCDW	South East Atlantic
53	Garcia-Solsona et al 2014	2014	Bonus Goodhope	CTD profile	-999	S5	-999	February-March	2008	-57.55	-0.03	3932	1186	24.56	-999	-999	-8.4	0.2	0.14	34.68	-999	28.202	-999	-999	-999	-999	0.4	0.4	LCDW	South East Atlantic
53	Garcia-Solsona et al 2014	2014	Bonus Goodhope	CTD profile	-999	S5	-999	February-March	2008	-57.55	-0.03	3932	1775	25.21	-999	-999	-8.5	0.2	-0.1	34.67	-999	28.244	-999	-999	-999	-999	0.4	0.4	LCDW	South East Atlantic
53	Garcia-Solsona et al 2014	2014	Bonus Goodhope	CTD profile	-999	S5	-999	February-March	2008	-57.55	-0.03	3932	2462	26.36	-999	-999	-9.5	0.4	-0.34	34.66	-999	28.287	-999	-999	-999	-999	0.4	0.4	AABW	South East Atlantic
53	Garcia-Solsona et al 2014	2014	Bonus Goodhope	CTD profile	-999	S5	-999	February-March	2008	-57.55	-0.03	3932	3146	26.1	-999	-999	-10.1	0.5	-0.5	34.66	-999	28.332	-999	-999	-999	-999	0.4	0.4	AABW	South East Atlantic
53	Garcia-Solsona et al 2014	2014	Bonus Goodhope	CTD profile	-999	S5	-999	February-March	2008	-57.55	-0.03	3932	3849	26.03	-999	-999	-10	0.4	-0.63	34.65	-999	28.387	-999	-999	-999	-999	0.4	0.4	AABW	South East Atlantic
54	Goswami et al 2014	2014	SS-259	CTD profile	-999	802	-999	11	2008	14.42	69.42	4156	5	15.8	-999	-999	-7.7	0.4	28.9	36.7	-999	-999	204.226	-999	-999	0.293142	0.45	0.45	-999	Arabian Sea
54	Goswami et al 2014	2014	SS-259	CTD profile	-999	802	-999	11	2008	14.42	69.42	4156	65	14	-999	-999	-7.1	0.5	26.3	36.5	-999	-999	166.98	-999	-999	0.97623	0.45	0.45	-999	Arabian Sea
54	Goswami et al 2014	2014	SS-259	CTD profile	-999	802	-999	11	2008	14.42	69.42	4156	120	14.3	-999	-999	-8.5	0.4	20	35.8	-999	-999	12.5807	-999	-999	12.6718	0.45	0.45	-999	Arabian Sea
54	Goswami et al 2014	2014	SS-259	CTD profile	-999	802	-999	11	2008	14.42	69.42	4156	230	12.5	-999	-999	-11.4	0.5	14.6	35.7	-999	-999	8.66934	-999	-999	25.3984	0.45	0.45	-999	Arabian Sea
54	Goswami et al 2014	2014	SS-259	CTD profile	-999	802	-999	11	2008	14.42	69.42	4156	400	12.7	-999	-999	-8.5	0.3	12.3	35.5	-999	-999	5.06365	-999	-999	34.5092	0.45	0.45	-999	Arabian Sea
54	Goswami et al 2014	2014	SS-259	CTD profile	-999	802	-999	11	2008	14.42	69.42	4156	500	13.5	-999	-999	-9	0.3	11.7	35.5	-999	-999	8.08146	-999	-999	40.0281	0.45	0.45	-999	Arabian Sea
54	Goswami et al 2014	2014	SS-259	CTD profile	-999	802	-999	11	2008	14.42	69.42	4156	700	-999	-999	-999	-8.6	1.8	10.3	35.5	-999	-999	6.22993	-999	-999	58.7126	0.45	-999	-999	Arabian Sea
54	Goswami et al 2014	2014	SS-259	CTD profile	-999	802	-999	11	2008	14.42	69.42	4156	1000	20.2	-999	-999	-9.4	0.3	8	35.3	-999	-999	16.0581	-999	-999	82.2633	0.45	0.45	-999	Arabian Sea
54	Goswami et al 2014	2014	SS-259	CTD profile	-999	802	-999	11	2008	14.42	69.42	4156	1500	16.9	-999	-999	-8.3	2.1	5.1	35	-999	-999	50.2105	-999	-999	107.969	0.45	0.45	-999	Arabian Sea
54	Goswami et al 2014	2014	SS-259	CTD profile	-999	802	-999	11	2008	14.42	69.42	4156	2100	17.5	-999	-999	-10.7	0.3	2.7	34.8	-999	-999	106.153	-999	-999	119.906	0.45	0.45	-999	Arabian Sea
54	Goswami et al 2014	2014	SS-259	CTD profile	-999	802	-999	11	2008	14.42	69.42	4156	3000	23.1	-999	-999	-8.8	0.4	1.6	34.7	-999	-999	143.319	-999	-999	120.868	0.45	0.45	-999	Arabian Sea
54	Goswami et al 2014	2014	SS-259	CTD profile	-999	802	-999	11	2008	14.42	69.42	4156	3600	25.3	-999	-999	-9	0.3	1.4	34.7	-999	-999	150.323	-999	-999	119.979	0.45	0.45	-999	Arabian Sea
54	Goswami et al 2014	2014	SS-259	CTD profile	-999	802	-999	11	2008	14.42	69.42	4156	3900	24.6	-999	-999	-8.4	0.3	1.4	34.7	-999	-999	141.955	-999	-999	120.305	0.45	0.45	-999	Arabian Sea
54	Goswami et al 2014	2014	SS-259	CTD profile	-999	802	-999	11	2008	14.42	69.42	4156	4040	34.3	-999	-999	-9.4	0.3	1.4	34.9	-999	-999	144.851	-999	-999	120.79	0.45	0.45	-999	Arabian Sea
54	Goswami et al 2014	2014	SS-259	CTD profile	-999	803	-999	11	2008	10.12	71.86	2504	5	20.1	-999	-999	-7.8	0.7	28.9	35.5	-999	-999	197.853	-999	-999	0.8802	0.45	0.45	-999	Arabian Sea
54	Goswami et al 2014	2014	SS-259	CTD profile	-999	803	-999	11	2008	10.12	71.86	2504	35	15.4	-999	-999	-7.1	0.6	28.8	36.4	-999	-999	197.032	-999	-999	0.586321	0.45	0.45	-999	Arabian Sea
54	Goswami et al 2014	2014	SS-259	CTD profile	-999	803	-999	11	2008	10.12	71.86	2504	210	-999	-999	-999	-9.9	0.6	13.3	35.2	-999	-999	35.6554	-999	-999	22.5807	0.45	-999	-999	Arabian Sea
54	Goswami et al 2014	2014	SS-259	CTD profile	-999	803	-999	11	2008	10.12	71.86	2504	300	13.3	-999	-999	-11.2	0.5	12.1	35.2	-999	-999	26.5892	-999	-999	28.3054	0.45	0.45	-999	Arabian Sea
54	Goswami et al 2014	2014	SS-259	CTD profile	-999	803	-999	11	2008	10.12	71.86	2504	360	13.3	-999	-999	-9.9	0.4	11.5	-999	-999	-999	-999	-999	-999	-999	0.45	0.45	-999	Arabian Sea
54	Goswami et al 2014	2014	SS-259	CTD profile	-999	803	-999	11	2008	10.12	71.86	2504	465	14.2	-999	-999	-9.4	0.5	10.9	35.3	-999	-999	19.7657	-999	-999	40.9087	0.45	0.45	-999	Arabian Sea
54	Goswami et al 2014	2014	SS-259	CTD profile	-999	803	-999	11	2008	10.12	71.86	2504	600	14.4	-999	-999	-8.8	0.6	10.3	35.2	-999	-999	16.6494	-999	-999	53.119	0.45	0.45	-999	Arabian Sea
54	Goswami et al 2014	2014	SS-259	CTD profile	-999	803	-999	11	2008	10.12	71.86	2504	900	16.6	-999	-999	-9.9	0.3	8.4	35.2	-999	-999	25.1125	-999	-999	75.6214	0.45	0.45	-999	Arabian Sea
54	Goswami et al 2014	2014	SS-259	CTD profile	-999	803	-999	11	2008	10.12	71.86	2504	1600	19.7	-999	-999	-9.3	0.6	4.2	34.9	-999	-999	82.8066	-999	-999	112.553	0.45	0.45	-999	Arabian Sea
54	Goswami et al 2014	2014	SS-259	CTD profile	-999	803	-999	11	2008	10.12	71.86	2504	2400	22.5	-999	-999	-10.2	0.6	1.9	34.8	-999	-999	140.587	-999	-999	118.677	0.45	0.45	-999	Arabian Sea
54	Goswami et al 2014	2014	SS-259	CTD profile	-999	805	-999	11	2008	6.01	77.48	2350	120	-999	-999	-999	-12.1	0.7	21.8	35	-999	-999	48.7172	-999	-999	12.783	0.45	-999	-999	Arabian Sea
54	Goswami et al 2014	2014	SS-259	CTD profile	-999	805	-999	11	2008	6.01	77.48	2350	200	19.3	-999	-999	-10.7	0.7	14.1	35	-999	-999	19.5874	-999	-999	26.8728	0.45	0.45	-999	Arabian Sea
54	Goswami et al 2014	2014	SS-259	CTD profile	-999	805	-999	11	2008	6.01	77.48	2350	300	18	-999	-999	-12.4	0.4	11.6	34.9	-999	-999	19.0923	-999	-999	28.9901	0.45	0.45	-999	Arabian Sea
54	Goswami et al 2014	2014	SS-259	CTD profile	-999	805	-999	11	2008	6.01	77.48	2350	650	19.5	-999	-999	-14.7	1.4	9	34.8	-999	-999	-999	-999	-999	58.5487	0.45	0.45	-999	Arabian Sea
54	Goswami et al 2014	2014	SS-259	CTD profile	-999	805	-999	11	2008	6.01	77.48	2350	845	21	-999	-999	-11.3	0.4	7.8	35	-999	-999	33.8748	-999	-999	71.2794	0.45	0.45	-999	Arabian Sea
54	Goswami et al 2014	2014	SS-259	CTD profile	-999	805	-999	11	2008	6.01	77.48	2350	1000	22	-999	-999	-10.9	0.4	6.9	35	-999	-999	44.2848	-999	-999	84.9804	0.45	0.45	-999	Arabian Sea
54	Goswami et al 2014	2014	SS-259	CTD profile	-999	805	-999	11	2008	6.01	77.48	2350	1450	22.8	-999	-999	-12.6	0.5	4.6	34.9	-999	-999	78.8205	-999	-999	105.866	0.45	0.45	-999	Arabian Sea
54	Goswami et al 2014	2014	SS-259	CTD profile	-999	805	-999	11	2008	6.01	77.48	2350	1850	23.5	-999	-999	-10.1	0.3	3.1	34.8	-999	-999	111.995	-999	-999	115.509	0.45	0.45	-999	Arabian Sea
54	Goswami et al 2014	2014	SS-259	CTD profile	-999	805	-999	11	2008	6.01	77.48	2350	2250	25.7	-999	-999	-10.6	0.4	2.3	34.8	-999	-999	129.597	-999	-999	116.257	0.45	0.45	-999	Arabian Sea
55	Wu et al 2015	2015	Kexue-1- Shiyan-3- Dongfanghong-2	CTD	-999	1	-999	12	2010	18	130	-999	500	13.08	0.512462	1.2e-05	-3.4	0.3	8.325	34.197	-999	-999	-999	-999	-999	-999	0.45	0.45	-999	Western Pacific and South China Sea
55	Wu et al 2015	2015	Kexue-1- Shiyan-3- Dongfanghong-2	CTD profile	-999	2	-999	12	2010	16.5	130	-999	5	4.08	0.512461	2.4e-05	-3.4	0.6	29.496	34.374	-999	-999	-999	-999	-999	-999	0.45	0.45	-999	Western Pacific and South China Sea
55	Wu et al 2015	2015	Kexue-1- Shiyan-3- Dongfanghong-2	CTD profile	-999	2	-999	12	2010	16.5	130	-999	500	12.77	0.512497	1.1e-05	-2.8	0.3	7.582	34.268	-999	-999	-999	-999	-999	-999	0.45	0.45	-999	Western Pacific and South China Sea
55	Wu et al 2015	2015	Kexue-1- Shiyan-3- Dongfanghong-2	CTD profile	-999	2	-999	12	2010	16.5	130	-999	1400	-999	0.512464	8e-06	-3.4	0.3	3.036	34.574	-999	-999	-999	-999	-999	-999	0.45	-999	-999	Western Pacific and South China Sea
55	Wu et al 2015	2015	Kexue-1- Shiyan-3- Dongfanghong-2	CTD profile	-999	2	-999	12	2010	16.5	130	-999	1600	33.61	0.512474	8e-06	-3.2	0.3	2.673	34.593	-999	-999	-999	-999	-999	-999	0.45	0.45	-999	Western Pacific and South China Sea
55	Wu et al 2015	2015	Kexue-1- Shiyan-3- Dongfanghong-2	CTD profile	-999	2	-999	12	2010	16.5	130	-999	1800	28.8	0.512428	1.1e-05	-4.1	0.5	2.343	34.614	-999	-999	-999	-999	-999	-999	0.45	0.45	-999	Western Pacific and South China Sea
55	Wu et al 2015	2015	Kexue-1- Shiyan-3- Dongfanghong-2	CTD profile	-999	2	-999	12	2010	16.5	130	-999	2000	26.74	0.512436	9e-06	-3.9	0.3	2.084	34.631	-999	-999	-999	-999	-999	-999	0.45	0.45	-999	Western Pacific and South China Sea
55	Wu et al 2015	2015	Kexue-1- Shiyan-3- Dongfanghong-2	CTD profile	-999	2	-999	12	2010	16.5	130	-999	2200	29.45	0.512455	6e-06	-3.6	0.4	1.906	34.645	-999	-999	-999	-999	-999	-999	0.45	0.45	-999	Western Pacific and South China Sea
55	Wu et al 2015	2015	Kexue-1- Shiyan-3- Dongfanghong-2	CTD profile	-999	2	-999	12	2010	16.5	130	-999	2400	31.11	0.512432	9e-06	-4	0.3	1.813	34.653	-999	-999	-999	-999	-999	-999	0.45	0.45	-999	Western Pacific and South China Sea
55	Wu et al 2015	2015	Kexue-1- Shiyan-3- Dongfanghong-2	CTD profile	-999	2	-999	12	2010	16.5	130	-999	2600	32.55	0.512438	6e-06	-3.9	0.4	1.754	34.659	-999	-999	-999	-999	-999	-999	0.45	0.45	-999	Western Pacific and South China Sea
55	Wu et al 2015	2015	Kexue-1- Shiyan-3- Dongfanghong-2	CTD profile	-999	2	-999	12	2010	16.5	130	-999	2800	-999	0.512438	8e-06	-3.9	0.3	1.694	34.666	-999	-999	-999	-999	-999	-999	0.45	-999	-999	Western Pacific and South China Sea
55	Wu et al 2015	2015	Kexue-1- Shiyan-3- Dongfanghong-2	CTD profile	-999	2	-999	12	2010	16.5	130	-999	3000	32.67	0.512421	6e-06	-4.2	0.4	1.65	34.671	-999	-999	-999	-999	-999	-999	0.45	0.45	-999	Western Pacific and South China Sea
55	Wu et al 2015	2015	Kexue-1- Shiyan-3- Dongfanghong-2	CTD profile	-999	2	-999	12	2010	16.5	130	-999	3500	36.41	0.512414	8e-06	-4.4	0.3	1.631	34.673	-999	-999	-999	-999	-999	-999	0.45	0.45	-999	Western Pacific and South China Sea
55	Wu et al 2015	2015	Kexue-1- Shiyan-3- Dongfanghong-2	CTD profile	-999	3	-999	12	2010	18	123.5	-999	1400	24.23	0.512499	1.8e-05	-2.7	0.4	2.758	34.582	-999	-999	-999	-999	-999	-999	0.45	0.45	-999	Western Pacific and South China Sea
55	Wu et al 2015	2015	Kexue-1- Shiyan-3- Dongfanghong-2	CTD profile	-999	3	-999	12	2010	18	123.5	-999	1600	24.28	0.512461	8e-06	-3.5	0.4	2.5	34.49	-999	-999	-999	-999	-999	-999	0.45	0.45	-999	Western Pacific and South China Sea
55	Wu et al 2015	2015	Kexue-1- Shiyan-3- Dongfanghong-2	CTD profile	-999	3	-999	12	2010	18	123.5	-999	2000	30.09	0.512448	1.1e-05	-3.7	0.4	2.1	34.634	-999	-999	-999	-999	-999	-999	0.45	0.45	-999	Western Pacific and South China Sea
55	Wu et al 2015	2015	Kexue-1- Shiyan-3- Dongfanghong-2	CTD profile	-999	3	-999	12	2010	18	123.5	-999	2400	28	0.512455	1e-05	-3.6	0.2	1.802	34.655	-999	-999	-999	-999	-999	-999	0.45	0.45	-999	Western Pacific and South China Sea
55	Wu et al 2015	2015	Kexue-1- Shiyan-3- Dongfanghong-2	CTD profile	-999	3	-999	12	2010	18	123.5	-999	2600	33.58	0.51242	8e-06	-4.3	0.4	1.722	34.662	-999	-999	-999	-999	-999	-999	0.45	0.45	-999	Western Pacific and South China Sea
55	Wu et al 2015	2015	Kexue-1- Shiyan-3- Dongfanghong-2	CTD profile	-999	3	-999	12	2010	18	123.5	-999	2800	49.5	0.512429	8e-06	-4.1	0.4	1.665	34.663	-999	-999	-999	-999	-999	-999	0.45	0.45	-999	Western Pacific and South China Sea
55	Wu et al 2015	2015	Kexue-1- Shiyan-3- Dongfanghong-2	CTD profile	-999	3	-999	12	2010	18	123.5	-999	3000	-999	0.512435	1.1e-05	-4	0.4	1.611	34.671	-999	-999	-999	-999	-999	-999	0.45	-999	-999	Western Pacific and South China Sea
55	Wu et al 2015	2015	Kexue-1- Shiyan-3- Dongfanghong-2	CTD profile	-999	3	-999	12	2010	18	123.5	-999	3500	34.05	0.512413	5e-06	-4.4	0.4	1.554	34.679	-999	-999	-999	-999	-999	-999	0.45	0.45	-999	Western Pacific and South China Sea
55	Wu et al 2015	2015	Kexue-1- Shiyan-3- Dongfanghong-2	Surface CTD	-999	4	-999	4	2013	20.4309	120.483	-999	0	-999	0.51246	1e-05	-3.5	0.4	26.975	33.895	-999	-999	-999	-999	-999	-999	0.45	-999	-999	Western Pacific and South China Sea
55	Wu et al 2015	2015	Kexue-1- Shiyan-3- Dongfanghong-2	CTD	-999	4	-999	4	2013	20.4309	120.483	-999	300	-999	0.512464	1.2e-05	-3.4	0.4	11.806	34.433	-999	-999	-999	-999	-999	-999	0.45	-999	-999	Western Pacific and South China Sea
55	Wu et al 2015	2015	Kexue-1- Shiyan-3- Dongfanghong-2	CTD profile	-999	5	-999	12	2010	20.0167	121.317	-999	0	2.84	0.51249	2.2e-05	-2.9	0.5	24.872	34.409	-999	-999	-999	-999	-999	-999	0.45	0.45	-999	Western Pacific and South China Sea
55	Wu et al 2015	2015	Kexue-1- Shiyan-3- Dongfanghong-2	CTD profile	-999	5	-999	12	2010	20.0167	121.317	-999	500	15.92	0.512429	1.3e-05	-4.1	0.3	8.375	34.374	-999	-999	-999	-999	-999	-999	0.45	0.45	-999	Western Pacific and South China Sea
55	Wu et al 2015	2015	Kexue-1- Shiyan-3- Dongfanghong-2	CTD profile	-999	5	-999	12	2010	20.0167	121.317	-999	1000	26.12	0.512454	7e-06	-3.6	0.3	4.697	34.508	-999	-999	-999	-999	-999	-999	0.45	0.45	-999	Western Pacific and South China Sea
55	Wu et al 2015	2015	Kexue-1- Shiyan-3- Dongfanghong-2	CTD profile	-999	5	-999	12	2010	20.0167	121.317	-999	1400	29.37	0.512447	8e-06	-3.7	0.3	3.329	34.572	-999	-999	-999	-999	-999	-999	0.45	0.45	-999	Western Pacific and South China Sea
55	Wu et al 2015	2015	Kexue-1- Shiyan-3- Dongfanghong-2	CTD profile	-999	5	-999	12	2010	20.0167	121.317	-999	1600	35.19	0.512438	6e-06	-3.9	0.3	2.745	34.623	-999	-999	-999	-999	-999	-999	0.45	0.45	-999	Western Pacific and South China Sea
55	Wu et al 2015	2015	Kexue-1- Shiyan-3- Dongfanghong-2	CTD profile	-999	5	-999	12	2010	20.0167	121.317	-999	1800	31.01	0.512416	9e-06	-4.3	0.3	2.521	34.609	-999	-999	-999	-999	-999	-999	0.45	0.45	-999	Western Pacific and South China Sea
55	Wu et al 2015	2015	Kexue-1- Shiyan-3- Dongfanghong-2	CTD profile	-999	5	-999	12	2010	20.0167	121.317	-999	2000	44.64	0.512415	7e-06	-4.3	0.3	2.455	34.609	-999	-999	-999	-999	-999	-999	0.45	0.45	-999	Western Pacific and South China Sea
55	Wu et al 2015	2015	Kexue-1- Shiyan-3- Dongfanghong-2	CTD profile	-999	5	-999	12	2010	20.0167	121.317	-999	2200	-999	0.512425	8e-06	-4.2	0.3	2.287	34.626	-999	-999	-999	-999	-999	-999	0.45	-999	-999	Western Pacific and South China Sea
55	Wu et al 2015	2015	Kexue-1- Shiyan-3- Dongfanghong-2	CTD profile	-999	5	-999	12	2010	20.0167	121.317	-999	2400	31.02	0.512433	7e-06	-4	0.3	2.198	34.622	-999	-999	-999	-999	-999	-999	0.45	0.45	-999	Western Pacific and South China Sea
55	Wu et al 2015	2015	Kexue-1- Shiyan-3- Dongfanghong-2	CTD profile	-999	5	-999	12	2010	20.0167	121.317	-999	2500	28.56	0.512427	8e-06	-4.1	0.3	2.188	34.623	-999	-999	-999	-999	-999	-999	0.45	0.45	-999	Western Pacific and South China Sea
55	Wu et al 2015	2015	Kexue-1- Shiyan-3- Dongfanghong-2	CTD profile	-999	5	-999	12	2010	20.0167	121.317	-999	2600	29.52	0.512454	7e-06	-3.6	0.3	2.175	34.622	-999	-999	-999	-999	-999	-999	0.45	0.45	-999	Western Pacific and South China Sea
55	Wu et al 2015	2015	Kexue-1- Shiyan-3- Dongfanghong-2	CTD profile	-999	5	-999	12	2010	20.0167	121.317	-999	2800	30.7	0.512421	8e-06	-4.2	0.3	2.177	34.625	-999	-999	-999	-999	-999	-999	0.45	0.45	-999	Western Pacific and South China Sea
55	Wu et al 2015	2015	Kexue-1- Shiyan-3- Dongfanghong-2	CTD profile	-999	5	-999	12	2010	20.0167	121.317	-999	3000	33.31	0.512449	8e-06	-3.7	0.3	2.182	34.623	-999	-999	-999	-999	-999	-999	0.45	0.45	-999	Western Pacific and South China Sea
55	Wu et al 2015	2015	Kexue-1- Shiyan-3- Dongfanghong-2	CTD profile	-999	6	-999	4	2013	19.0008	120.496	-999	5	-999	0.512548	9e-06	-1.9	0.4	26.62	33.712	-999	-999	-999	-999	-999	-999	0.45	-999	-999	Western Pacific and South China Sea
55	Wu et al 2015	2015	Kexue-1- Shiyan-3- Dongfanghong-2	CTD profile	-999	6	-999	4	2013	19.0008	120.496	-999	300	-999	0.512491	1.9e-05	-2.9	0.4	12.489	34.479	-999	-999	-999	-999	-999	-999	0.45	-999	-999	Western Pacific and South China Sea
55	Wu et al 2015	2015	Kexue-1- Shiyan-3- Dongfanghong-2	CTD profile	-999	6	-999	4	2013	19.0008	120.496	-999	600	-999	0.512497	7e-06	-2.7	0.4	7.454	34.436	-999	-999	-999	-999	-999	-999	0.45	-999	-999	Western Pacific and South China Sea
55	Wu et al 2015	2015	Kexue-1- Shiyan-3- Dongfanghong-2	CTD profile	-999	6	-999	4	2013	19.0008	120.496	-999	900	-999	0.512467	8e-06	-3.3	0.4	4.588	34.516	-999	-999	-999	-999	-999	-999	0.45	-999	-999	Western Pacific and South China Sea
55	Wu et al 2015	2015	Kexue-1- Shiyan-3- Dongfanghong-2	CTD profile	-999	6	-999	4	2013	19.0008	120.496	-999	1300	-999	0.512484	5e-06	-3	0.4	3.35	34.567	-999	-999	-999	-999	-999	-999	0.45	-999	-999	Western Pacific and South China Sea
55	Wu et al 2015	2015	Kexue-1- Shiyan-3- Dongfanghong-2	CTD profile	-999	6	-999	4	2013	19.0008	120.496	-999	1600	-999	0.512458	5e-06	-3.5	0.4	2.679	34.598	-999	-999	-999	-999	-999	-999	0.45	-999	-999	Western Pacific and South China Sea
55	Wu et al 2015	2015	Kexue-1- Shiyan-3- Dongfanghong-2	CTD profile	-999	6	-999	4	2013	19.0008	120.496	-999	1800	-999	0.51246	5e-06	-3.5	0.4	2.527	34.605	-999	-999	-999	-999	-999	-999	0.45	-999	-999	Western Pacific and South China Sea
55	Wu et al 2015	2015	Kexue-1- Shiyan-3- Dongfanghong-2	CTD profile	-999	6	-999	4	2013	19.0008	120.496	-999	2000	-999	0.512452	5e-06	-3.6	0.4	2.347	34.612	-999	-999	-999	-999	-999	-999	0.45	-999	-999	Western Pacific and South China Sea
55	Wu et al 2015	2015	Kexue-1- Shiyan-3- Dongfanghong-2	CTD profile	-999	6	-999	4	2013	19.0008	120.496	-999	2200	-999	0.512434	4e-06	-4	0.4	2.252	34.615	-999	-999	-999	-999	-999	-999	0.45	-999	-999	Western Pacific and South China Sea
55	Wu et al 2015	2015	Kexue-1- Shiyan-3- Dongfanghong-2	CTD profile	-999	6	-999	4	2013	19.0008	120.496	-999	2400	-999	0.512456	5e-06	-3.5	0.4	2.166	34.618	-999	-999	-999	-999	-999	-999	0.45	-999	-999	Western Pacific and South China Sea
55	Wu et al 2015	2015	Kexue-1- Shiyan-3- Dongfanghong-2	CTD profile	-999	6	-999	4	2013	19.0008	120.496	-999	2700	-999	0.512445	5e-06	-3.8	0.4	1.995	34.622	-999	-999	-999	-999	-999	-999	0.45	-999	-999	Western Pacific and South China Sea
55	Wu et al 2015	2015	Kexue-1- Shiyan-3- Dongfanghong-2	CTD profile	-999	6	-999	4	2013	19.0008	120.496	-999	3012	-999	0.512441	5e-06	-3.9	0.4	1.944	34.625	-999	-999	-999	-999	-999	-999	0.45	-999	-999	Western Pacific and South China Sea
55	Wu et al 2015	2015	Kexue-1- Shiyan-3- Dongfanghong-2	CTD profile	-999	7	-999	4	2013	20.4302	118.539	-999	10	-999	0.512409	7e-06	-4.5	0.4	26.341	33.932	-999	-999	-999	-999	-999	-999	0.45	-999	-999	Western Pacific and South China Sea
55	Wu et al 2015	2015	Kexue-1- Shiyan-3- Dongfanghong-2	CTD profile	-999	7	-999	4	2013	20.4302	118.539	-999	300	-999	0.512452	6e-06	-3.6	0.4	11.961	34.433	-999	-999	-999	-999	-999	-999	0.45	-999	-999	Western Pacific and South China Sea
55	Wu et al 2015	2015	Kexue-1- Shiyan-3- Dongfanghong-2	CTD profile	-999	7	-999	4	2013	20.4302	118.539	-999	600	-999	0.512456	6e-06	-3.6	0.4	7.43	34.425	-999	-999	-999	-999	-999	-999	0.45	-999	-999	Western Pacific and South China Sea
55	Wu et al 2015	2015	Kexue-1- Shiyan-3- Dongfanghong-2	CTD profile	-999	7	-999	4	2013	20.4302	118.539	-999	1000	-999	0.512425	6e-06	-4.2	0.4	4.412	34.52	-999	-999	-999	-999	-999	-999	0.45	-999	-999	Western Pacific and South China Sea
55	Wu et al 2015	2015	Kexue-1- Shiyan-3- Dongfanghong-2	CTD profile	-999	7	-999	4	2013	20.4302	118.539	-999	1250	-999	0.512419	4e-06	-4.3	0.4	3.378	34.562	-999	-999	-999	-999	-999	-999	0.45	-999	-999	Western Pacific and South China Sea
55	Wu et al 2015	2015	Kexue-1- Shiyan-3- Dongfanghong-2	CTD profile	-999	7	-999	4	2013	20.4302	118.539	-999	1400	-999	0.512419	5e-06	-4.3	0.4	2.986	34.579	-999	-999	-999	-999	-999	-999	0.45	-999	-999	Western Pacific and South China Sea
55	Wu et al 2015	2015	Kexue-1- Shiyan-3- Dongfanghong-2	CTD profile	-999	7	-999	4	2013	20.4302	118.539	-999	1600	-999	0.512414	4e-06	-4.4	0.4	2.62	34.596	-999	-999	-999	-999	-999	-999	0.45	-999	-999	Western Pacific and South China Sea
55	Wu et al 2015	2015	Kexue-1- Shiyan-3- Dongfanghong-2	CTD profile	-999	7	-999	4	2013	20.4302	118.539	-999	1800	-999	0.512419	5e-06	-4.3	0.4	2.392	34.608	-999	-999	-999	-999	-999	-999	0.45	-999	-999	Western Pacific and South China Sea
55	Wu et al 2015	2015	Kexue-1- Shiyan-3- Dongfanghong-2	CTD profile	-999	7	-999	4	2013	20.4302	118.539	-999	2000	-999	0.512409	5e-06	-4.5	0.4	2.307	34.612	-999	-999	-999	-999	-999	-999	0.45	-999	-999	Western Pacific and South China Sea
55	Wu et al 2015	2015	Kexue-1- Shiyan-3- Dongfanghong-2	CTD profile	-999	7	-999	4	2013	20.4302	118.539	-999	2200	-999	0.512421	4e-06	-4.2	0.4	-999	-999	-999	-999	-999	-999	-999	-999	0.45	-999	-999	Western Pacific and South China Sea
55	Wu et al 2015	2015	Kexue-1- Shiyan-3- Dongfanghong-2	CTD profile	-999	7	-999	4	2013	20.4302	118.539	-999	2500	-999	0.512416	4e-06	-4.3	0.4	-999	-999	-999	-999	-999	-999	-999	-999	0.45	-999	-999	Western Pacific and South China Sea
55	Wu et al 2015	2015	Kexue-1- Shiyan-3- Dongfanghong-2	CTD profile	-999	7	-999	4	2013	20.4302	118.539	-999	2800	-999	0.512428	4e-06	-4.1	0.4	-999	-999	-999	-999	-999	-999	-999	-999	0.45	-999	-999	Western Pacific and South China Sea
55	Wu et al 2015	2015	Kexue-1- Shiyan-3- Dongfanghong-2	CTD profile	-999	8	-999	4	2013	20.0488	117.418	-999	5	-999	0.51247	7e-06	-3.3	0.4	26.724	33.998	-999	-999	-999	-999	-999	-999	0.45	-999	-999	Western Pacific and South China Sea
55	Wu et al 2015	2015	Kexue-1- Shiyan-3- Dongfanghong-2	CTD profile	-999	8	-999	4	2013	20.0488	117.418	-999	200	-999	0.512443	1.1e-06	-3.8	0.4	14.678	34.542	-999	-999	-999	-999	-999	-999	0.45	-999	-999	Western Pacific and South China Sea
55	Wu et al 2015	2015	Kexue-1- Shiyan-3- Dongfanghong-2	CTD profile	-999	8	-999	4	2013	20.0488	117.418	-999	400	-999	0.512449	8e-06	-3.7	0.4	9.157	34.417	-999	-999	-999	-999	-999	-999	0.45	-999	-999	Western Pacific and South China Sea
55	Wu et al 2015	2015	Kexue-1- Shiyan-3- Dongfanghong-2	CTD profile	-999	8	-999	4	2013	20.0488	117.418	-999	700	-999	0.512439	8e-06	-3.9	0.4	6.008	34.463	-999	-999	-999	-999	-999	-999	0.45	-999	-999	Western Pacific and South China Sea
55	Wu et al 2015	2015	Kexue-1- Shiyan-3- Dongfanghong-2	CTD profile	-999	8	-999	4	2013	20.0488	117.418	-999	900	-999	0.51245	8e-06	-3.7	0.4	4.673	34.512	-999	-999	-999	-999	-999	-999	0.45	-999	-999	Western Pacific and South China Sea
55	Wu et al 2015	2015	Kexue-1- Shiyan-3- Dongfanghong-2	CTD profile	-999	8	-999	4	2013	20.0488	117.418	-999	1000	-999	0.512426	1e-05	-4.2	0.4	4.154	34.535	-999	-999	-999	-999	-999	-999	0.45	-999	-999	Western Pacific and South China Sea
55	Wu et al 2015	2015	Kexue-1- Shiyan-3- Dongfanghong-2	CTD profile	-999	8	-999	4	2013	20.0488	117.418	-999	1200	-999	0.512459	8e-06	-3.5	0.4	3.457	34.563	-999	-999	-999	-999	-999	-999	0.45	-999	-999	Western Pacific and South China Sea
55	Wu et al 2015	2015	Kexue-1- Shiyan-3- Dongfanghong-2	CTD profile	-999	8	-999	4	2013	20.0488	117.418	-999	1400	-999	0.512434	5e-06	-4	0.4	2.913	34.585	-999	-999	-999	-999	-999	-999	0.45	-999	-999	Western Pacific and South China Sea
55	Wu et al 2015	2015	Kexue-1- Shiyan-3- Dongfanghong-2	CTD profile	-999	8	-999	4	2013	20.0488	117.418	-999	1600	-999	0.512436	4e-06	-3.9	0.4	2.634	34.598	-999	-999	-999	-999	-999	-999	0.45	-999	-999	Western Pacific and South China Sea
55	Wu et al 2015	2015	Kexue-1- Shiyan-3- Dongfanghong-2	CTD profile	-999	8	-999	4	2013	20.0488	117.418	-999	1800	-999	0.512426	4e-06	-4.2	0.4	2.439	34.608	-999	-999	-999	-999	-999	-999	0.45	-999	-999	Western Pacific and South China Sea
55	Wu et al 2015	2015	Kexue-1- Shiyan-3- Dongfanghong-2	CTD profile	-999	8	-999	4	2013	20.0488	117.418	-999	2000	-999	0.512421	4e-06	-4.2	0.4	2.328	34.613	-999	-999	-999	-999	-999	-999	0.45	-999	-999	Western Pacific and South China Sea
55	Wu et al 2015	2015	Kexue-1- Shiyan-3- Dongfanghong-2	CTD profile	-999	8	-999	4	2013	20.0488	117.418	-999	2107	-999	0.51243	4e-06	-4.1	0.4	2.287	34.615	-999	-999	-999	-999	-999	-999	0.45	-999	-999	Western Pacific and South China Sea
55	Wu et al 2015	2015	Kexue-1- Shiyan-3- Dongfanghong-2	CTD profile	-999	9	-999	5	2010	20.2	118.283	-999	5	12.79	0.51242	7e-06	-4.2	0.2	26.113	34.295	-999	-999	-999	-999	-999	-999	0.45	0.45	-999	Western Pacific and South China Sea
55	Wu et al 2015	2015	Kexue-1- Shiyan-3- Dongfanghong-2	CTD profile	-999	9	-999	5	2010	20.2	118.283	-999	500	16.94	0.512434	1.5e-05	-4	0.3	8.5	34.414	-999	-999	-999	-999	-999	-999	0.45	0.45	-999	Western Pacific and South China Sea
55	Wu et al 2015	2015	Kexue-1- Shiyan-3- Dongfanghong-2	CTD profile	-999	9	-999	5	2010	20.2	118.283	-999	1000	21	0.512472	1.3e-05	-3.2	0.3	4.314	34.53	-999	-999	-999	-999	-999	-999	0.45	0.45	-999	Western Pacific and South China Sea
55	Wu et al 2015	2015	Kexue-1- Shiyan-3- Dongfanghong-2	CTD profile	-999	9	-999	5	2010	20.2	118.283	-999	1500	27.86	0.512433	1.1e-05	-4	0.2	2.856	34.59	-999	-999	-999	-999	-999	-999	0.45	0.45	-999	Western Pacific and South China Sea
55	Wu et al 2015	2015	Kexue-1- Shiyan-3- Dongfanghong-2	CTD profile	-999	9	-999	5	2010	20.2	118.283	-999	1750	35.31	0.512391	4e-06	-4.8	0.4	2.57	34.602	-999	-999	-999	-999	-999	-999	0.45	0.45	-999	Western Pacific and South China Sea
55	Wu et al 2015	2015	Kexue-1- Shiyan-3- Dongfanghong-2	CTD profile	-999	9	-999	5	2010	20.2	118.283	-999	2000	37.55	0.512365	9e-06	-5.3	0.2	2.47	34.607	-999	-999	-999	-999	-999	-999	0.45	0.45	-999	Western Pacific and South China Sea
55	Wu et al 2015	2015	Kexue-1- Shiyan-3- Dongfanghong-2	CTD profile	-999	9	-999	5	2010	20.2	118.283	-999	2250	56.14	0.51228	4e-06	-7	0.4	2.406	34.609	-999	-999	-999	-999	-999	-999	0.45	0.45	-999	Western Pacific and South China Sea
55	Wu et al 2015	2015	Kexue-1- Shiyan-3- Dongfanghong-2	CTD	-999	10	-999	9	2009	19.6	120.017	-999	1500	32.52	0.512412	1e-05	-4.4	0.4	2.72	34.593	-999	-999	-999	-999	-999	-999	0.45	0.45	-999	Western Pacific and South China Sea
55	Wu et al 2015	2015	Kexue-1- Shiyan-3- Dongfanghong-2	CTD profile	-999	11	-999	5	2010	18.5	114.25	-999	5	14.54	0.512366	6e-06	-5.3	0.4	29.581	34.112	-999	-999	-999	-999	-999	-999	0.45	0.45	-999	Western Pacific and South China Sea
55	Wu et al 2015	2015	Kexue-1- Shiyan-3- Dongfanghong-2	CTD profile	-999	11	-999	5	2010	18.5	114.25	-999	1000	25.25	0.512459	7e-06	-3.5	0.3	3.596	34.558	-999	-999	-999	-999	-999	-999	0.45	0.45	-999	Western Pacific and South China Sea
55	Wu et al 2015	2015	Kexue-1- Shiyan-3- Dongfanghong-2	CTD profile	-999	11	-999	5	2010	18.5	114.25	-999	1500	28.09	0.512447	6e-06	-3.7	0.3	2.71	34.599	-999	-999	-999	-999	-999	-999	0.45	0.45	-999	Western Pacific and South China Sea
55	Wu et al 2015	2015	Kexue-1- Shiyan-3- Dongfanghong-2	CTD profile	-999	11	-999	5	2010	18.5	114.25	-999	2000	31.71	0.512458	8e-06	-3.5	0.3	2.45	34.613	-999	-999	-999	-999	-999	-999	0.45	0.45	-999	Western Pacific and South China Sea
55	Wu et al 2015	2015	Kexue-1- Shiyan-3- Dongfanghong-2	CTD profile	-999	11	-999	5	2010	18.5	114.25	-999	2500	56.36	0.512455	1.1e-05	-3.6	0.3	2.338	34.618	-999	-999	-999	-999	-999	-999	0.45	0.45	-999	Western Pacific and South China Sea
55	Wu et al 2015	2015	Kexue-1- Shiyan-3- Dongfanghong-2	CTD	-999	12	-999	9	2009	18	114.5	-999	2500	32.81	0.512425	8e-06	-4.2	0.3	2.377	34.615	-999	-999	-999	-999	-999	-999	0.45	0.45	-999	Western Pacific and South China Sea
55	Wu et al 2015	2015	Kexue-1- Shiyan-3- Dongfanghong-2	CTD profile	-999	13	-999	11	2011	17.9833	115.983	-999	0	11.24	0.512277	1.1e-05	-7	0.3	26.29	33.596	-999	-999	-999	-999	-999	-999	0.45	0.45	-999	Western Pacific and South China Sea
55	Wu et al 2015	2015	Kexue-1- Shiyan-3- Dongfanghong-2	CTD profile	-999	13	-999	11	2011	17.9833	115.983	-999	200	13.38	0.512466	9e-06	-3.4	0.3	13.64	34.493	-999	-999	-999	-999	-999	-999	0.45	0.45	-999	Western Pacific and South China Sea
55	Wu et al 2015	2015	Kexue-1- Shiyan-3- Dongfanghong-2	CTD profile	-999	13	-999	11	2011	17.9833	115.983	-999	400	14.58	0.512474	8e-06	-3.2	0.3	9.564	34.406	-999	-999	-999	-999	-999	-999	0.45	0.45	-999	Western Pacific and South China Sea
55	Wu et al 2015	2015	Kexue-1- Shiyan-3- Dongfanghong-2	CTD profile	-999	13	-999	11	2011	17.9833	115.983	-999	600	18.47	0.512483	9e-06	-3	0.3	6.89	34.418	-999	-999	-999	-999	-999	-999	0.45	0.45	-999	Western Pacific and South China Sea
55	Wu et al 2015	2015	Kexue-1- Shiyan-3- Dongfanghong-2	CTD profile	-999	13	-999	11	2011	17.9833	115.983	-999	800	22.64	0.51245	5e-06	-3.7	0.4	5.255	34.468	-999	-999	-999	-999	-999	-999	0.45	0.45	-999	Western Pacific and South China Sea
55	Wu et al 2015	2015	Kexue-1- Shiyan-3- Dongfanghong-2	CTD profile	-999	13	-999	11	2011	17.9833	115.983	-999	1000	22.28	0.512452	8e-06	-3.6	0.3	4.131	34.517	-999	-999	-999	-999	-999	-999	0.45	0.45	-999	Western Pacific and South China Sea
55	Wu et al 2015	2015	Kexue-1- Shiyan-3- Dongfanghong-2	CTD profile	-999	13	-999	11	2011	17.9833	115.983	-999	1200	22.8	0.512467	7e-06	-3.4	0.4	3.395	34.552	-999	-999	-999	-999	-999	-999	0.45	0.45	-999	Western Pacific and South China Sea
55	Wu et al 2015	2015	Kexue-1- Shiyan-3- Dongfanghong-2	CTD profile	-999	13	-999	11	2011	17.9833	115.983	-999	1400	26	0.512451	5e-06	-3.6	0.3	2.947	34.571	-999	-999	-999	-999	-999	-999	0.45	0.45	-999	Western Pacific and South China Sea
55	Wu et al 2015	2015	Kexue-1- Shiyan-3- Dongfanghong-2	CTD profile	-999	13	-999	11	2011	17.9833	115.983	-999	1600	30.02	0.512426	9e-06	-4.1	0.3	2.713	34.582	-999	-999	-999	-999	-999	-999	0.45	0.45	-999	Western Pacific and South China Sea
55	Wu et al 2015	2015	Kexue-1- Shiyan-3- Dongfanghong-2	CTD profile	-999	13	-999	11	2011	17.9833	115.983	-999	1800	29.77	0.512437	5e-06	-3.9	0.4	2.555	34.59	-999	-999	-999	-999	-999	-999	0.45	0.45	-999	Western Pacific and South China Sea
55	Wu et al 2015	2015	Kexue-1- Shiyan-3- Dongfanghong-2	CTD profile	-999	13	-999	11	2011	17.9833	115.983	-999	1900	31.68	0.512456	6e-06	-3.6	0.3	2.51	34.592	-999	-999	-999	-999	-999	-999	0.45	0.45	-999	Western Pacific and South China Sea
55	Wu et al 2015	2015	Kexue-1- Shiyan-3- Dongfanghong-2	CTD profile	-999	13	-999	11	2011	17.9833	115.983	-999	2000	34.19	0.512454	9e-06	-3.6	0.3	2.461	34.594	-999	-999	-999	-999	-999	-999	0.45	0.45	-999	Western Pacific and South China Sea
55	Wu et al 2015	2015	Kexue-1- Shiyan-3- Dongfanghong-2	CTD profile	-999	13	-999	11	2011	17.9833	115.983	-999	2100	31.26	0.512446	6e-06	-3.8	0.3	2.427	34.596	-999	-999	-999	-999	-999	-999	0.45	0.45	-999	Western Pacific and South China Sea
55	Wu et al 2015	2015	Kexue-1- Shiyan-3- Dongfanghong-2	CTD profile	-999	13	-999	11	2011	17.9833	115.983	-999	2200	31.84	0.512445	8e-06	-3.8	0.3	2.397	34.597	-999	-999	-999	-999	-999	-999	0.45	0.45	-999	Western Pacific and South China Sea
55	Wu et al 2015	2015	Kexue-1- Shiyan-3- Dongfanghong-2	CTD profile	-999	13	-999	11	2011	17.9833	115.983	-999	2300	35.68	0.512445	4e-06	-3.8	0.3	2.383	34.598	-999	-999	-999	-999	-999	-999	0.45	0.45	-999	Western Pacific and South China Sea
55	Wu et al 2015	2015	Kexue-1- Shiyan-3- Dongfanghong-2	CTD profile	-999	13	-999	11	2011	17.9833	115.983	-999	2400	25.71	0.512424	7e-06	-4.2	0.3	2.371	34.599	-999	-999	-999	-999	-999	-999	0.45	0.45	-999	Western Pacific and South China Sea
55	Wu et al 2015	2015	Kexue-1- Shiyan-3- Dongfanghong-2	CTD profile	-999	13	-999	11	2011	17.9833	115.983	-999	2500	32.97	0.512448	9e-06	-3.7	0.3	2.358	34.599	-999	-999	-999	-999	-999	-999	0.45	0.45	-999	Western Pacific and South China Sea
55	Wu et al 2015	2015	Kexue-1- Shiyan-3- Dongfanghong-2	CTD profile	-999	13	-999	11	2011	17.9833	115.983	-999	2600	34.71	0.512446	4e-06	-3.7	0.4	2.351	34.6	-999	-999	-999	-999	-999	-999	0.45	0.45	-999	Western Pacific and South China Sea
55	Wu et al 2015	2015	Kexue-1- Shiyan-3- Dongfanghong-2	CTD profile	-999	13	-999	11	2011	17.9833	115.983	-999	2700	33.48	0.512453	7e-06	-3.6	0.3	2.349	34.6	-999	-999	-999	-999	-999	-999	0.45	0.45	-999	Western Pacific and South China Sea
55	Wu et al 2015	2015	Kexue-1- Shiyan-3- Dongfanghong-2	CTD profile	-999	13	-999	11	2011	17.9833	115.983	-999	2800	35.95	0.512454	9e-06	-3.6	0.3	2.347	34.601	-999	-999	-999	-999	-999	-999	0.45	0.45	-999	Western Pacific and South China Sea
55	Wu et al 2015	2015	Kexue-1- Shiyan-3- Dongfanghong-2	CTD profile	-999	13	-999	11	2011	17.9833	115.983	-999	2900	34.79	0.512445	4e-06	-3.8	0.4	2.348	34.601	-999	-999	-999	-999	-999	-999	0.45	0.45	-999	Western Pacific and South China Sea
55	Wu et al 2015	2015	Kexue-1- Shiyan-3- Dongfanghong-2	CTD profile	-999	13	-999	11	2011	17.9833	115.983	-999	3300	37.71	0.512439	4e-06	-3.9	0.4	2.369	34.602	-999	-999	-999	-999	-999	-999	0.45	0.45	-999	Western Pacific and South China Sea
55	Wu et al 2015	2015	Kexue-1- Shiyan-3- Dongfanghong-2	Surface CTD	-999	14	-999	9	2010	14	118.5	-999	5	24.95	0.512204	9e-06	-8.5	0.3	29.351	33.3297	-999	-999	-999	-999	-999	-999	0.45	0.45	-999	Western Pacific and South China Sea
55	Wu et al 2015	2015	Kexue-1- Shiyan-3- Dongfanghong-2	Surface CTD	-999	15	-999	5	2010	14.5167	111	-999	5	23.91	0.512204	9e-06	-8.5	0.3	28.864	33.2843	-999	-999	-999	-999	-999	-999	0.45	0.45	-999	Western Pacific and South China Sea
55	Wu et al 2015	2015	Kexue-1- Shiyan-3- Dongfanghong-2	Surface CTD	-999	16	-999	5	2010	11	111	-999	5	15.74	0.512275	8e-06	-7.1	0.3	30.389	33.248	-999	-999	-999	-999	-999	-999	0.45	0.45	-999	Western Pacific and South China Sea
56	Basak et al 2015	2015	ANT-XXVI/2	CTD profile	-999	PS75/034-3	29	11	2009	-54.3685	-80.0864	4436	10.5	-999	0.512238	1.05599e-05	-7.80739	0.3	5.6839	34.0815	26.8563	26.9691	-999	-999	-999	-999	0.45	-999	Mixed Layer	Southern South Pacific
56	Basak et al 2015	2015	ANT-XXVI/2	CTD profile	-999	PS75/034-3	29	11	2009	-54.3685	-80.0864	4436	800	-999	0.512246	7.00641e-06	-7.65405	0.31	4.1294	34.2442	27.1614	27.3307	-999	-999	-999	-999	0.45	-999	AAIW	Southern South Pacific
56	Basak et al 2015	2015	ANT-XXVI/2	CTD profile	-999	PS75/034-3	29	11	2009	-54.3685	-80.0864	4436	1000	-999	0.512262	7.86487e-06	-7.32993	0.31	3.4394	34.3313	27.3001	27.4886	-999	-999	-999	-999	0.45	-999	AAIW	Southern South Pacific
56	Basak et al 2015	2015	ANT-XXVI/2	CTD profile	-999	PS75/034-3	29	11	2009	-54.3685	-80.0864	4436	1500	-999	0.512258	1.88687e-05	-7.42039	0.481223	2.5816	34.5381	27.5433	27.7575	-999	-999	-999	-999	0.45	-999	UCDW	Southern South Pacific
56	Basak et al 2015	2015	ANT-XXVI/2	CTD profile	-999	PS75/034-3	29	11	2009	-54.3685	-80.0864	4436	2001	-999	0.512309	2.51993e-05	-6.41948	0.581148	2.0737	34.6381	27.6656	27.8928	-999	-999	-999	-999	0.45	-999	UCDW	Southern South Pacific
56	Basak et al 2015	2015	ANT-XXVI/2	CTD profile	-999	PS75/034-3	29	11	2009	-54.3685	-80.0864	4436	3257	-999	0.512225	1.62231e-05	-8.06589	0.443	1.3634	34.7136	27.7793	28.065	-999	-999	-999	-999	0.45	-999	LCDW	Southern South Pacific
56	Basak et al 2015	2015	ANT-XXVI/2	CTD profile	-999	PS75/034-3	29	11	2009	-54.3685	-80.0864	4436	4001	-999	0.512231	6.70143e-06	-7.93038	0.31	0.7031	34.7104	27.8208	28.1763	-999	-999	-999	-999	0.45	-999	LCDW	Southern South Pacific
56	Basak et al 2015	2015	ANT-XXVI/2	CTD profile	-999	PS75/034-3	29	11	2009	-54.3685	-80.0864	4436	4390	-999	0.5122	3.75812e-05	-8.54377	0.795944	0.4273	34.7053	27.8335	28.2189	-999	-999	-999	-999	0.45	-999	LCDW	Southern South Pacific
56	Basak et al 2015	2015	ANT-XXVI/2	CTD profile	-999	PS75/044-1	6	12	2009	-56.0852	-96.7752	5013	11	9.62222	0.512344	4.91612e-05	-5.73472	1.00481	5.3201	34.1098	26.9225	27.0453	-999	-999	-999	-999	0.45	0.45	Mixed layer	Southern South Pacific
56	Basak et al 2015	2015	ANT-XXVI/2	CTD profile	-999	PS75/044-1	6	12	2009	-56.0853	-96.7753	5013	500	9.58794	0.51222	1.63874e-05	-8.15435	0.438392	4.1861	34.1132	27.0499	27.2107	-999	-999	-999	-999	0.45	0.45	AAIW	Southern South Pacific
56	Basak et al 2015	2015	ANT-XXVI/2	CTD profile	-999	PS75/044-1	6	12	2009	-56.0854	-96.7754	5013	1000	11.3468	0.512261	1.26708e-05	-7.36384	0.3	3.1628	34.3535	27.3437	27.5397	-999	-999	-999	-999	0.45	0.45	AAIW	Southern South Pacific
56	Basak et al 2015	2015	ANT-XXVI/2	CTD profile	-999	PS75/044-1	6	12	2009	-56.0855	-96.7755	5013	2000	15.6636	0.512244	5.88505e-06	-7.67666	0.3	2.0285	34.6835	27.7052	27.9372	-999	-999	-999	-999	0.45	0.45	UCDW	Southern South Pacific
56	Basak et al 2015	2015	ANT-XXVI/2	CTD profile	-999	PS75/044-1	6	12	2009	-56.0856	-96.7756	5013	3000	-999	0.512223	8.59187e-06	-8.10305	0.3	1.292	34.7195	27.789	28.0824	-999	-999	-999	-999	0.45	-999	LCDW	Southern South Pacific
56	Basak et al 2015	2015	ANT-XXVI/2	CTD profile	-999	PS75/044-1	6	12	2009	-56.0857	-96.7757	5013	4000	28.9252	0.512245	1.2e-05	-7.66623	0.3	0.4614	34.7055	27.8317	28.213	-999	-999	-999	-999	0.45	0.45	LCDW	Southern South Pacific
56	Basak et al 2015	2015	ANT-XXVI/2	CTD profile	-999	PS75/044-1	6	12	2009	-56.0858	-96.7758	5013	4912	29.9488	0.512253	6e-06	-7.51017	0.3	0.2712	34.7019	27.8396	28.2436	-999	-999	-999	-999	0.45	0.45	LCDW	Southern South Pacific
56	Basak et al 2015	2015	ANT-XXVI/2	Surface pump	-999	PS75/052-1	12	12	2009	-60.762	-116.017	5121	11	10.6119	0.512215	1.22e-05	-8.25144	0.29839	3.5459	33.9755	27.0062	27.1591	-999	-999	-999	-999	0.45	0.45	AAIW	Southern South Pacific
56	Basak et al 2015	2015	ANT-XXVI/2	CTD profile	-999	PS75/052-1	12	12	2009	-60.766	-115.975	5121	1000	14.0969	0.512181	3e-05	-8.91467	0.612265	2.2402	34.6206	27.6379	27.8638	-999	-999	-999	-999	0.45	0.45	UCDW	Southern South Pacific
56	Basak et al 2015	2015	ANT-XXVI/2	CTD profile	-999	PS75/052-1	12	12	2009	-60.766	-115.975	5121	1800	18.2547	0.512168	1.88e-05	-9.16826	0.408523	1.6439	34.7287	27.7712	28.033	-999	-999	-999	-999	0.45	0.45	LCDW	Southern South Pacific
56	Basak et al 2015	2015	ANT-XXVI/2	CTD profile	-999	PS75/052-1	12	12	2009	-60.766	-115.975	5121	3000	23.9131	0.512231	3.2e-05	-7.93933	0.649656	0.7884	34.7122	27.8172	28.1607	-999	-999	-999	-999	0.45	0.45	LCDW	Southern South Pacific
56	Basak et al 2015	2015	ANT-XXVI/2	CTD profile	-999	PS75/052-1	12	12	2009	-60.766	-115.975	5121	4000	25.8409	0.512227	1.4e-05	-8.01735	0.327081	0.2399	34.6991	27.8393	28.2465	-999	-999	-999	-999	0.45	0.45	LCDW	Southern South Pacific
56	Basak et al 2015	2015	ANT-XXVI/2	CTD profile	-999	PS75/052-1	12	12	2009	-60.766	-115.975	5121	5083	28.022	0.512236	2.4e-05	-7.84179	0.501577	0.0495	34.6969	27.8478	28.2811	-999	-999	-999	-999	0.45	0.45	AABW(RSBW)	Southern South Pacific
56	Basak et al 2015	2015	ANT-XXVI/2	Surface pump	-999	PS75/057-1	16	12	2009	-53.545	-119.051	2908	11	8.54548	0.512205	1.39842e-05	-8.44464	0.3	7.4749	34.0646	26.6059	26.6765	-999	-999	-999	-999	0.45	0.45	Mixed layer	Southern South Pacific
56	Basak et al 2015	2015	ANT-XXVI/2	CTD profile	-999	PS75/057-1	16	12	2009	-53.529	-118.896	2908	500	10.033	0.5123	2.46143e-05	-6.58677	0.566167	4.2507	34.1473	27.0718	27.2388	-999	-999	-999	-999	0.45	0.45	AAIW	Southern South Pacific
56	Basak et al 2015	2015	ANT-XXVI/2	CTD profile	-999	PS75/057-1	16	12	2009	-53.529	-118.896	2908	1000	11.8119	0.512253	1.08142e-05	-7.50342	0.3	2.8221	34.397	27.4092	27.6184	-999	-999	-999	-999	0.45	0.45	UCDW	Southern South Pacific
56	Basak et al 2015	2015	ANT-XXVI/2	CTD profile	-999	PS75/057-1	16	12	2009	-53.529	-118.896	2908	1500	14.2455	0.512238	1.00985e-05	-7.80144	0.3	2.3215	34.6142	27.626	27.8506	-999	-999	-999	-999	0.45	0.45	UCDW	Southern South Pacific
56	Basak et al 2015	2015	ANT-XXVI/2	CTD profile	-999	PS75/057-1	16	12	2009	-53.529	-118.896	2908	2200	17.65	0.512233	3.33634e-06	-7.90932	0.3	1.7223	34.7172	27.7558	28.0123	-999	-999	-999	-999	0.45	0.45	LCDW	Southern South Pacific
56	Basak et al 2015	2015	ANT-XXVI/2	CTD profile	-999	PS75/057-1	16	12	2009	-53.529	-118.896	2908	2878	22.7242	0.51227	9.87652e-06	-7.18433	0.3	1.2157	34.7101	27.7867	28.0855	-999	-999	-999	-999	0.45	0.45	LCDW	Southern South Pacific
56	Basak et al 2015	2015	ANT-XXVI/2	Surface pump	-999	PS75/065-3	24	12	2009	-62.0589	-141.559	4492	11	14.1398	0.512194	2.8e-05	-8.66108	0.57509	0.2102	33.8227	27.1355	27.3347	-999	-999	-999	-999	0.45	0.45	AAIW	Southern South Pacific
56	Basak et al 2015	2015	ANT-XXVI/2	CTD profile	-999	PS75/065-3	24	12	2009	-62.6036	-141.514	4492	500	20.4882	0.512172	1.56e-05	-9.09024	0.353558	1.332	34.7255	27.7915	28.0655	-999	-999	-999	-999	0.45	0.45	LCDW	Southern South Pacific
56	Basak et al 2015	2015	ANT-XXVI/2	CTD profile	-999	PS75/065-3	24	12	2009	-62.6036	-141.514	4492	1000	22.6506	0.512204	1.78e-05	-8.46601	0.391106	0.9724	34.7181	27.8102	28.1152	-999	-999	-999	-999	0.45	0.45	LCDW	Southern South Pacific
56	Basak et al 2015	2015	ANT-XXVI/2	CTD profile	-999	PS75/065-3	24	12	2009	-62.6036	-141.514	4492	2000	25.1495	0.512193	1.58e-05	-8.68059	0.356922	0.4714	34.7017	27.8283	28.1956	-999	-999	-999	-999	0.45	0.45	LCDW	Southern South Pacific
56	Basak et al 2015	2015	ANT-XXVI/2	CTD profile	-999	PS75/065-3	24	12	2009	-62.6036	-141.514	4492	3000	27.4279	0.512235	1.72e-05	-7.8613	0.380754	0.0857	34.6973	27.8464	28.269	-999	-999	-999	-999	0.45	0.45	AABW(RSBW)	Southern South Pacific
56	Basak et al 2015	2015	ANT-XXVI/2	CTD profile	-999	PS75/065-3	24	12	2009	-62.6036	-141.514	4492	4000	27.6583	0.512267	1.86e-05	-7.23708	0.405025	-0.0377	34.6932	27.8496	28.2911	-999	-999	-999	-999	0.45	0.45	AABW(RSBW)	Southern South Pacific
56	Basak et al 2015	2015	ANT-XXVI/2	CTD profile	-999	PS75/065-3	24	12	2009	-62.6036	-141.514	4492	4466	35.0801	0.512267	1.1e-05	-7.23708	0.280077	-0.0421	34.6941	27.8504	28.2936	-999	-999	-999	-999	0.45	0.45	AABW(RSBW)	Southern South Pacific
56	Basak et al 2015	2015	ANT-XXVI/2	CTD	-999	PS75/067-3	26	12	2009	-64.9709	-143.803	4155	4134	26.3762	0.512252	1.94e-05	-7.52968	0.419062	-0.0516	34.6917	27.8489	28.2926	-999	-999	-999	-999	0.45	0.45	AABW(RSBW)	Southern South Pacific
56	Basak et al 2015	2015	ANT-XXVI/2	Surface pump	-999	PS75/088-1	9	1	2010	-68.7297	-164.804	3852	11	15.4854	0.512214	1e-05	-8.27094	0.2	-0.6966	-999	27.0443	27.0748	-999	-999	-999	-999	0.45	0.45	Mixed layer	Southern South Pacific
56	Basak et al 2015	2015	ANT-XXVI/2	CTD profile	-999	PS75/088-1	9	1	2010	-68.7297	-164.801	3852	500	20.3365	0.512225	8e-06	-8.05637	0.2	1.2441	34.7252	27.7975	28.0731	-999	-999	-999	-999	0.45	0.45	LCDW	Southern South Pacific
[truncated: 373 more rows]

## Sheet: Notes
1. General comments on database
[truncated: 84 more rows]

[truncated: 1 more sheets: Reference list]
